# Supplementary material for: Serological evidence and factors associated to liver damage in malaria-typhoid infected patients consulting in two health facilities, Yaoundé-Cameroon
Source: PLoS One. 2025 May 23;20(5):e0319547. doi: 10.1371/journal.pone.0319547 (PMC12101696; doi:10.1371/journal.pone.0319547)
Supplement: S3 File — (XLSX) [file pone.0319547.s003.xlsx]

## Sheet: Febrile Patients
Code	Sex	Temperature	Temperature range	Marital status	Profession	Education	Time elapsed before consulting since the appearance of 1st symptoms	Fever	Headache	Chill	Asthenia	Muscle aches	Abdominal pain	Diarrhea	Vomiting	House type	Ceiling house	Staying outside late at night	Window with mosquito nets	Standing water near house	Crops near house	Bushes near house	Use of Mosquito Net	Garbage dumps near house	Place to get mosquito net	Use of Insecticides	Malaria prophylaxis	Type of preventive malaria drugs	Ever had malaria?	Take malaria treatment from	Malaria treatment	Running water	Drinking water	Treatment of water	Method of treatment water	Washing fruits	Type of toilet	Hand whashing before meals	Take typhoid treatment from	Typhoid treatment	Giemsa Staining	Parasitemia	Widal test	Salmonella species	Status of infection
1	F	37.2	≤ 37.5	Single	Self-employment	Primary school	< 3	Yes	Yes	Yes	No	No	Yes	No	No	Cement	Yes	No	No	No	No	No	Don't use	No	No one	Don't use	No	No one	Yes	Health center	ACT	Water well	Mineral	Yes	Filtration	Yes	Water system	Yes	Health center	Ceftriaxone	Positive	[500- 2500]	Positive	Salmonella Typhi	Co-infection
2	M	38	] 37.5-39.5]	Single	Self-employment	University	[3-7]	Yes	Yes	No	No	No	No	No	No	Cement	Yes	No	No	No	No	No	Regular	No	Health center	Don't use	No	No one	Yes	Health center	ACT	Tap water	Tap water	No	No one	Yes	Pit latrine	Yes	Health center	Ciprofloxacine	Positive	> 2500	Negative	No one	Malaria mono-infection
3	M	36.3	≤ 37.5	Single	Self-employment	University	< 3	Yes	Yes	No	Yes	Yes	Yes	No	No	Cement	Yes	Yes	No	No	No	Yes	Regular	No	Campaign	Don't use	No	No one	Yes	Health center	ACT	Water well	Tap water	Yes	Boiling	Yes	Pit latrine	Yes	Health center	Ciprofloxacine	Positive	< 500	Positive	Salmonella Typhi, Para-typhi A,B,C	Co-infection
4	M	37	≤ 37.5	Single	Self-employment	University	< 3	Yes	Yes	Yes	No	Yes	No	No	No	Cement	Yes	No	Yes	Yes	No	No	Don't use	No	No one	Regular	No	No one	Yes	Health center	ACT	Water well	Tap water	No	No one	Yes	Water system	Yes	Health center	Ciprofloxacine	Positive	< 500	Positive	Salmonella Typhi, Para-typhi A,B,C	Co-infection
5	M	36.8	≤ 37.5	Single	Self-employment	University	< 3	No	Yes	No	No	Yes	Yes	No	No	Cement	Yes	Yes	No	Yes	No	No	Don't use	No	No one	Regular	No	No one	Yes	Health center	ACT	Water well	Tap water	Yes	Boiling	Yes	Pit latrine	Yes	Health center	Ceftriaxone	Negative	< 500	Positive	Salmonella Typhi	Typhoid mono-infection
6	M	38.5	] 37.5-39.5]	Single	Self-employment	University	< 3	Yes	Yes	Yes	Yes	Yes	No	No	No	Cement	Yes	No	No	No	No	Yes	Don't use	Yes	No one	Don't use	No	No one	Yes	Auto-medication	Chloroquinine	Tap water	Mineral	Yes	Boiling	Yes	Water system	Yes	Health center	Ciprofloxacine	Positive	< 500	Positive	Salmonella Typhi	Co-infection
7	F	37	≤ 37.5	Single	Self-employment	University	< 3	Yes	No	No	Yes	No	Yes	Yes	No	Cement	Yes	No	No	Yes	No	Yes	Regular	Yes	Campaign	Don't use	No	No one	Yes	Health center	ACT	Tap water	Borehole	No	No one	Yes	Pit latrine	Yes	Health center	Ceftriaxone	Negative	< 500	Positive	Salmonella Para-typhi A	Typhoid mono-infection
8	F	38	] 37.5-39.5]	Single	Self-employment	Primary school	< 3	Yes	No	No	Yes	No	No	No	No	Cement	Yes	No	Yes	No	No	No	Regular	No	Market	Regular	Yes	Chloroquinine	Yes	Auto-medication	Chloroquinine	Borehole	Borehole	Yes	Bleach	Yes	Water system	No	Health center	Ceftriaxone	Positive	< 500	Positive	Salmonella Typhi, Para-typhi A	Co-infection
9	M	37.2	≤ 37.5	Single	Employee	University	< 3	Yes	Yes	Yes	Yes	No	Yes	No	No	Cement	Yes	No	Yes	Yes	No	No	Don't use	Yes	No one	Regular	No	No one	Yes	Herbalist	Traditional medication	Tap water	Tap water	Yes	Filtration	Yes	Pit latrine	Yes	Health center	Ceftriaxone	Positive	< 500	Positive	Salmonella Typhi, Para-typhi A	Co-infection
10	M	38.9	] 37.5-39.5]	Single	Self-employment	Secondary school	< 3	Yes	Yes	Yes	No	No	Yes	No	Yes	Cement	Yes	No	Yes	No	No	No	Regular	No	Market	Don't use	No	No one	Yes	Health center	Chloroquinine	Tap water	Borehole	Yes	Boiling	Yes	Water system	Yes	Health center	Ciprofloxacine	Positive	< 500	Positive	Salmonella Typhi, Para-typhi A,C	Co-infection
11	M	36.2	≤ 37.5	Single	Employee	University	< 3	Yes	Yes	Yes	No	No	Yes	No	No	Cement	Yes	No	Yes	Yes	No	Yes	Don't use	Yes	Campaign	Don't use	Yes	Chloroquinine	Yes	Auto-medication	ACT	Borehole	Mineral	No	No one	Yes	Water system	Yes	Herbalist	Traditional medication	Negative	< 500	Positive	Salmonella Typhi, Para-typhi C	Typhoid mono-infection
12	F	38	] 37.5-39.5]	Single	Self-employment	University	< 3	Yes	Yes	Yes	Yes	No	Yes	No	No	Cement	Yes	No	Yes	Yes	No	No	Regular	No	Health center	Regular	No	No one	Yes	Health center	ACT	Borehole	Mineral	No	No one	Yes	Water system	Yes	Health center	Ceftriaxone	Positive	[500- 2500]	Positive	Salmonella Typhi, Para-typhi C	Co-infection
13	F	37	≤ 37.5	Single	Self-employment	University	< 3	Yes	Yes	No	Yes	Yes	No	No	No	Cement	Yes	Yes	Yes	No	No	No	Regular	Yes	Market	Don't use	Yes	Chloroquinine	Yes	Health center	Chloroquinine	Borehole	Mineral	No	No one	Yes	Pit latrine	Yes	Health center	Ceftriaxone	Positive	< 500	Positive	Salmonella Typhi, Para-typhi A	Co-infection
14	M	37	≤ 37.5	Single	Self-employment	University	[3-7]	Yes	Yes	Yes	No	Yes	No	No	No	Cement	Yes	Yes	Yes	Yes	No	No	Irregular	Yes	Campaign	Regular	No	No one	Yes	Auto-medication	ACT	Water well	Borehole	No	No one	Yes	Pit latrine	Yes	Health center	Ceftriaxone	Positive	< 500	Negative	No one	Malaria mono-infection
15	M	38.5	] 37.5-39.5]	Single	Self-employment	Primary school	< 3	Yes	No	Yes	Yes	Yes	Yes	No	Yes	Cement	Yes	No	Yes	Yes	No	No	Regular	No	Market	Regular	No	No one	Yes	Auto-medication	ACT	Spring water	Tap water	No	No one	Yes	Water system	No	Health center	Ciprofloxacine	Positive	< 500	Positive	Salmonella Typhi, Para-typhi A,B,C	Co-infection
16	F	36.1	≤ 37.5	Single	Self-employment	University	< 3	Yes	No	No	No	Yes	No	No	No	Cement	Yes	Yes	No	No	No	Yes	Don't use	No	No one	Regular	No	No one	Yes	Auto-medication	ACT	Borehole	Mineral	No	No one	Yes	Water system	Yes	Health center	Ciprofloxacine	Positive	< 500	Positive	Salmonella Typhi, Para-typhi C	Co-infection
17	F	40.5	≥ 40	Single	Self-employment	Secondary school	< 3	Yes	No	Yes	Yes	Yes	Yes	No	Yes	Mud	Yes	No	No	Yes	No	Yes	Don't use	No	No one	Irregular	No	No one	Yes	Health center	ACT	Borehole	Borehole	No	No one	No	Pit latrine	No	Health center	Ceftriaxone	Positive	< 500	Positive	Salmonella Typhi, Para-typhi A,C	Co-infection
18	M	38.6	] 37.5-39.5]	Single	Self-employment	Primary school	< 3	Yes	Yes	No	Yes	Yes	Yes	No	Yes	Cement	Yes	No	Yes	Yes	No	No	Don't use	Yes	No one	Regular	No	No one	Yes	Health center	ACT	Tap water	Tap water	No	No one	Yes	Water system	Yes	Health center	Ciprofloxacine	Positive	< 500	Positive	Salmonella Typhi, Para-typhi A,B,C	Co-infection
19	M	37.4	≤ 37.5	Single	Employee	University	[3-7]	Yes	No	No	Yes	Yes	Yes	Yes	No	Cement	Yes	Yes	No	No	No	No	Regular	No	Market	Don't use	No	No one	Yes	Health center	ACT	Tap water	Tap water	No	No one	Yes	Water system	Yes	Health center	Ciprofloxacine	Positive	< 500	Positive	Salmonella Typhi, Para-typhi C	Co-infection
20	F	37.8	] 37.5-39.5]	Single	Employee	University	< 3	Yes	No	No	Yes	No	Yes	Yes	No	Mud	Yes	Yes	No	Yes	No	No	Regular	No	Health center	Regular	No	No one	Yes	Auto-medication	Chloroquinine	Tap water	Tap water	Yes	Filtration	Yes	Pit latrine	Yes	Health center	Ciprofloxacine	Negative	< 500	Positive	Salmonella Typhi	Typhoid mono-infection
21	F	37.4	≤ 37.5	Single	Self-employment	Primary school	< 3	No	Yes	No	Yes	No	No	No	No	Cement	Yes	No	No	No	Yes	No	Regular	No	Market	Don't use	No	No one	Yes	Health center	ACT	Water well	Borehole	No	No one	No	Water system	No	Health center	Ceftriaxone	Negative	< 500	Negative	No one	No one
22	F	37.1	≤ 37.5	Single	Self-employment	University	< 3	Yes	No	Yes	No	No	No	No	No	Cement	Yes	Yes	Yes	Yes	No	No	Irregular	No	Health center	Don't use	No	No one	Yes	Health center	ACT	Tap water	Mineral	Yes	Filtration	Yes	Water system	Yes	Health center	Ceftriaxone	Positive	< 500	Positive	Salmonella Typhi, Para-typhi A	Co-infection
23	M	38.4	] 37.5-39.5]	Single	Employee	Secondary school	> 7	Yes	Yes	Yes	Yes	Yes	Yes	No	No	Cement	No	No	Yes	No	No	No	Regular	No	Market	Regular	Yes	Chloroquinine	Yes	Health center	Chloroquinine	Borehole	Borehole	Yes	Filtration	No	Pit latrine	No	Health center	Ciprofloxacine	Positive	> 2500	Positive	Salmonella Para-typhi A,C	Co-infection
24	M	37.6	] 37.5-39.5]	Single	Employee	Secondary school	< 3	Yes	Yes	Yes	Yes	No	No	No	Yes	Cement	Yes	Yes	Yes	No	No	Yes	Irregular	Yes	Market	Don't use	No	No one	Yes	Health center	Chloroquinine	Borehole	Borehole	No	No one	Yes	Pit latrine	Yes	Herbalist	Traditional medication	Positive	< 500	Positive	Salmonella Typhi, Para-typhi A	Co-infection
25	F	37.6	] 37.5-39.5]	Married	Employee	University	< 3	Yes	No	Yes	Yes	No	No	No	No	Cement	Yes	No	No	Yes	No	No	Regular	No	Campaign	Don't use	No	No one	Yes	Health center	ACT	Borehole	Borehole	Yes	Filtration	Yes	Water system	Yes	Health center	Ciprofloxacine	Positive	[500- 2500]	Negative	No one	Malaria mono-infection
26	F	37	≤ 37.5	Married	Employee	University	[3-7]	Yes	Yes	No	No	No	No	No	No	Cement	Yes	Yes	No	No	No	Yes	Irregular	No	Campaign	Irregular	No	No one	Yes	Auto-medication	Chloroquinine	Borehole	Mineral	No	No one	Yes	Water system	Yes	Health center	Ciprofloxacine	Negative	< 500	Negative	No one	No one
27	M	37.2	≤ 37.5	Single	Self-employment	Secondary school	< 3	Yes	Yes	Yes	Yes	Yes	Yes	No	No	Cement	Yes	Yes	Yes	No	No	Yes	Irregular	No	Market	Don't use	No	No one	Yes	Health center	ACT	Tap water	Tap water	Yes	Boiling	Yes	Pit latrine	Yes	Herbalist	Traditional medication	Positive	[500- 2500]	Positive	Salmonella Typhi, Para-typhi C	Co-infection
28	F	38.1	] 37.5-39.5]	Single	Self-employment	University	< 3	Yes	Yes	Yes	Yes	Yes	Yes	No	No	Cement	Yes	No	Yes	No	No	Yes	Irregular	No	Campaign	Don't use	No	No one	Yes	Health center	Chloroquinine	Borehole	Borehole	Yes	Filtration	Yes	Pit latrine	Yes	Health center	Ciprofloxacine	Positive	[500- 2500]	Positive	Salmonella Typhi, Para-typhi A,B,C	Co-infection
29	M	37.6	] 37.5-39.5]	Single	Self-employment	University	[3-7]	Yes	Yes	No	No	Yes	Yes	Yes	No	Cement	Yes	No	Yes	No	No	Yes	Don't use	No	No one	Regular	No	No one	Yes	Herbalist	Traditional medication	Tap water	Tap water	No	No one	Yes	Pit latrine	Yes	Herbalist	Traditional medication	Positive	[500- 2500]	Positive	Salmonella Typhi, Para-typhi A,B,C	Co-infection
30	F	37	≤ 37.5	Married	Employee	Secondary school	> 7	Yes	Yes	No	No	Yes	No	No	No	Cement	Yes	Yes	No	Yes	No	Yes	Irregular	No	Market	Regular	No	No one	Yes	Auto-medication	Chloroquinine	Tap water	Tap water	No	No one	Yes	Water system	Yes	Health center	Ciprofloxacine	Positive	< 500	Negative	No one	Malaria mono-infection
31	M	37.7	] 37.5-39.5]	Single	Self-employment	University	> 7	Yes	Yes	No	Yes	No	No	No	No	Cement	Yes	Yes	Yes	No	No	No	Regular	No	Market	Don't use	No	No one	Yes	Auto-medication	Chloroquinine	Tap water	Borehole	No	No one	Yes	Pit latrine	Yes	Herbalist	Traditional medication	Positive	< 500	Positive	Salmonella Para-typhi A,C	Co-infection
32	M	38.5	] 37.5-39.5]	Single	Employee	University	< 3	Yes	Yes	Yes	Yes	No	No	Yes	No	Cement	Yes	No	No	No	No	Yes	Don't use	No	Campaign	Don't use	No	No one	Yes	Auto-medication	Chloroquinine	Tap water	Tap water	Yes	Filtration	Yes	Water system	Yes	Health center	Ciprofloxacine	Positive	< 500	Positive	Salmonella Typhi	Co-infection
33	F	38	] 37.5-39.5]	Single	Self-employment	University	[3-7]	Yes	Yes	No	Yes	Yes	No	No	Yes	Cement	Yes	No	No	Yes	No	Yes	Don't use	No	No one	Regular	No	No one	Yes	Auto-medication	ACT	Tap water	Tap water	No	No one	Yes	Water system	Yes	Auto-medication	Ciprofloxacine	Positive	< 500	Positive	Salmonella Typhi, Para-typhi C	Co-infection
34	M	37.8	] 37.5-39.5]	Single	Self-employment	University	< 3	Yes	Yes	No	Yes	No	Yes	No	No	Cement	Yes	No	No	No	No	No	Don't use	No	No one	Don't use	No	No one	Yes	Auto-medication	Chloroquinine	Tap water	Tap water	Yes	Filtration	Yes	Water system	Yes	Health center	Ciprofloxacine	Positive	< 500	Positive	Salmonella Para-typhi A,C	Co-infection
35	F	36.5	≤ 37.5	Single	Self-employment	University	< 3	Yes	Yes	Yes	Yes	No	No	No	No	Cement	Yes	No	No	No	No	No	Don't use	No	No one	Regular	No	No one	Yes	Auto-medication	Chloroquinine	Tap water	Tap water	Yes	Filtration	Yes	Water system	Yes	Health center	Ciprofloxacine	Positive	< 500	Positive	Salmonella Typhi, Para-typhi A,C	Co-infection
36	M	36.3	≤ 37.5	Single	Self-employment	University	[3-7]	No	Yes	No	Yes	No	No	No	No	Cement	Yes	Yes	Yes	No	No	No	Irregular	Yes	Health center	Regular	No	No one	Yes	Auto-medication	ACT	Tap water	Mineral	No	No one	Yes	Pit latrine	Yes	Herbalist	Traditional medication	Positive	[500- 2500]	Positive	Salmonella Typhi, Para-typhi A,C	Co-infection
37	M	37	≤ 37.5	Single	Self-employment	University	[3-7]	Yes	No	Yes	No	Yes	Yes	No	No	Cement	Yes	Yes	Yes	No	No	Yes	Don't use	Yes	No one	Regular	No	No one	Yes	Health center	ACT	Borehole	Mineral	No	No one	Yes	Water system	Yes	Health center	Ciprofloxacine	Positive	< 500	Positive	Salmonella Typhi, Para-typhi A,C	Co-infection
38	F	37	≤ 37.5	Single	Self-employment	University	< 3	Yes	Yes	Yes	No	Yes	No	No	No	Cement	Yes	No	No	No	No	No	Don't use	No	No one	Regular	No	No one	Yes	Health center	ACT	Borehole	Mineral	Yes	Filtration	Yes	Pit latrine	Yes	Herbalist	Traditional medication	Positive	[500- 2500]	Negative	No one	Malaria mono-infection
39	F	37.2	≤ 37.5	Single	Self-employment	University	> 7	Yes	Yes	No	No	No	No	No	No	Mud	Yes	No	Yes	Yes	No	No	Regular	No	Market	Don't use	Yes	Chloroquinine	Yes	Auto-medication	ACT	Borehole	Borehole	Yes	Filtration	Yes	Water system	Yes	Health center	Ceftriaxone	Positive	< 500	Positive	Salmonella Typhi, Para-typhi A	Co-infection
40	M	38	] 37.5-39.5]	Single	Self-employment	University	[3-7]	Yes	Yes	No	No	No	Yes	No	No	Cement	Yes	No	Yes	Yes	No	No	Irregular	Yes	Market	Don't use	No	No one	Yes	Auto-medication	ACT	Tap water	Tap water	No	No one	Yes	Pit latrine	Yes	Health center	Ceftriaxone	Negative	< 500	Positive	Salmonella Typhi, Para-typhi A,C	Typhoid mono-infection
41	F	38.8	] 37.5-39.5]	Single	Self-employment	Primary school	[3-7]	Yes	No	No	Yes	No	No	Yes	Yes	Cement	Yes	No	Yes	No	No	Yes	Regular	No	Campaign	Don't use	No	No one	Yes	Auto-medication	Chloroquinine	Borehole	Borehole	Yes	Boiling	Yes	Water system	Yes	Health center	Ceftriaxone	Positive	< 500	Positive	Salmonella Typhi, Para-typhi C	Co-infection
42	M	38.2	] 37.5-39.5]	Single	Self-employment	University	[3-7]	Yes	Yes	Yes	No	No	No	No	No	Cement	Yes	Yes	Yes	Yes	No	No	Don't use	No	No one	Don't use	No	No one	Yes	Auto-medication	ACT	Borehole	Mineral	No	No one	Yes	Water system	Yes	Health center	Ciprofloxacine	Positive	[500- 2500]	Positive	Salmonella Typhi, Para-typhi A	Co-infection
43	F	35.9	≤ 37.5	Widower	Self-employment	Secondary school	[3-7]	Yes	Yes	Yes	Yes	No	No	No	No	Cement	Yes	No	No	No	No	No	Regular	No	Market	Don't use	No	No one	Yes	Herbalist	Traditional medication	Borehole	Borehole	Yes	Boiling	Yes	Water system	Yes	Herbalist	Traditional medication	Negative	< 500	Positive	Salmonella Typhi, Para-typhi C	Typhoid mono-infection
44	M	38.9	] 37.5-39.5]	Single	Self-employment	Secondary school	[3-7]	Yes	Yes	No	Yes	Yes	Yes	No	No	Cement	Yes	Yes	Yes	Yes	No	No	Don't use	No	No one	Regular	No	No one	Yes	Auto-medication	Chloroquinine	Borehole	Tap water	No	No one	Yes	Pit latrine	Yes	Herbalist	Traditional medication	Positive	< 500	Negative	No one	Malaria mono-infection
45	M	36.2	≤ 37.5	Single	Employee	University	[3-7]	Yes	Yes	No	Yes	No	No	No	No	Cement	Yes	Yes	Yes	No	No	Yes	Regular	Yes	Campaign	Don't use	No	No one	Yes	Health center	ACT	Borehole	Tap water	No	No one	Yes	Pit latrine	Yes	Health center	Ceftriaxone	Positive	< 500	Positive	Salmonella Typhi, Para-typhi B	Co-infection
46	M	37	≤ 37.5	Married	Civil servant	University	< 3	Yes	No	No	No	No	No	No	No	Cement	Yes	Yes	Yes	Yes	No	No	Regular	Yes	Campaign	Don't use	No	No one	Yes	Health center	ACT	Tap water	Borehole	No	No one	Yes	Pit latrine	Yes	Health center	Ceftriaxone	Positive	< 500	Negative	No one	Malaria mono-infection
47	F	36.9	≤ 37.5	Single	Self-employment	University	< 3	Yes	No	No	Yes	Yes	Yes	No	No	Cement	Yes	No	Yes	No	No	Yes	Regular	No	Campaign	Don't use	No	No one	Yes	Auto-medication	ACT	Tap water	Borehole	No	No one	Yes	Pit latrine	Yes	Herbalist	Traditional medication	Positive	< 500	Positive	Salmonella Typhi, Para-typhi A,C	Co-infection
48	M	36.5	≤ 37.5	Married	Employee	University	[3-7]	No	No	No	Yes	No	Yes	No	Yes	Cement	Yes	Yes	Yes	No	No	No	Don't use	No	No one	Don't use	No	No one	Yes	Auto-medication	Chloroquinine	Tap water	Tap water	No	No one	Yes	Water system	Yes	Herbalist	Traditional medication	Positive	[500- 2500]	Positive	Salmonella Typhi, Para-typhi A,B,C	Co-infection
49	F	38.2	] 37.5-39.5]	Single	Self-employment	Primary school	< 3	Yes	No	Yes	No	No	Yes	Yes	Yes	Mud	Yes	No	No	Yes	No	No	Regular	Yes	Health center	Don't use	No	No one	Yes	Health center	ACT	Tap water	Borehole	Yes	Boiling	Yes	Pit latrine	No	Health center	Ceftriaxone	Positive	< 500	Negative	No one	Malaria mono-infection
50	F	37	≤ 37.5	Married	Civil servant	University	< 3	No	No	No	No	No	No	No	No	Cement	Yes	No	Yes	No	No	Yes	Regular	Yes	Health center	Don't use	No	No one	Yes	Health center	Chloroquinine	Tap water	Tap water	Yes	Boiling	Yes	Pit latrine	Yes	Health center	Ceftriaxone	Positive	< 500	Negative	No one	Malaria mono-infection
51	M	37.6	] 37.5-39.5]	Single	Self-employment	Primary school	[3-7]	Yes	Yes	No	Yes	Yes	Yes	Yes	No	Cement	Yes	No	No	No	No	No	Regular	No	Market	Don't use	No	No one	Yes	Health center	ACT	Water well	Borehole	No	No one	Yes	Water system	No	Health center	Ceftriaxone	Positive	[500- 2500]	Negative	No one	Malaria mono-infection
52	F	38	] 37.5-39.5]	Married	Civil servant	University	< 3	Yes	Yes	No	Yes	Yes	No	No	No	Cement	Yes	No	Yes	No	No	Yes	Regular	No	Market	Don't use	No	No one	Yes	Health center	ACT	Tap water	Borehole	No	No one	Yes	Water system	Yes	Health center	Ceftriaxone	Positive	< 500	Negative	No one	Malaria mono-infection
53	F	36.7	≤ 37.5	Single	Self-employment	University	[3-7]	Yes	Yes	Yes	No	Yes	Yes	Yes	Yes	Cement	Yes	Yes	Yes	No	No	No	Regular	No	Market	Don't use	No	No one	Yes	Auto-medication	Chloroquinine	Tap water	Tap water	Yes	Filtration	Yes	Water system	Yes	Auto-medication	Ciprofloxacine	Positive	< 500	Positive	Salmonella Para-typhi A,C	Co-infection
54	M	37.5	≤ 37.5	Single	Self-employment	University	< 3	Yes	Yes	Yes	Yes	No	No	No	No	Cement	Yes	Yes	No	Yes	No	No	Irregular	No	Market	Don't use	No	No one	Yes	Herbalist	Traditional medication	Water well	Borehole	No	No one	Yes	Pit latrine	Yes	Herbalist	Traditional medication	Positive	< 500	Positive	Salmonella Typhi, Para-typhi A,B,C	Co-infection
55	F	39	] 37.5-39.5]	Single	Self-employment	Primary school	[3-7]	Yes	No	No	No	No	Yes	No	Yes	Cement	Yes	No	No	No	No	No	Regular	No	Campaign	Don't use	No	No one	Yes	Health center	ACT	Water well	Borehole	No	No one	Yes	Water system	Yes	Herbalist	Traditional medication	Positive	< 500	Positive	Salmonella Typhi, Para-typhi C	Co-infection
56	M	38.2	] 37.5-39.5]	Single	Self-employment	Never attended school	[3-7]	Yes	Yes	No	No	No	Yes	No	Yes	Cement	Yes	No	Yes	No	No	Yes	Regular	No	Campaign	Don't use	Yes	Chloroquinine	Yes	Auto-medication	Chloroquinine	Borehole	Mineral	No	No one	Yes	Water system	Yes	Health center	Ceftriaxone	Positive	[500- 2500]	Positive	Salmonella Typhi, Para-typhi C	Co-infection
57	F	36	≤ 37.5	Single	Self-employment	University	[3-7]	Yes	Yes	Yes	Yes	No	No	No	No	Cement	Yes	No	Yes	No	Yes	No	Irregular	No	Market	Don't use	No	No one	Yes	Health center	ACT	Tap water	Borehole	No	No one	Yes	Pit latrine	Yes	Health center	Ciprofloxacine	Positive	< 500	Positive	Salmonella Typhi, Para-typhi A,B,C	Co-infection
58	M	38	] 37.5-39.5]	Single	Self-employment	Never attended school	[3-7]	Yes	No	No	No	No	No	No	No	Cement	Yes	No	Yes	Yes	No	No	Regular	No	Campaign	Don't use	No	No one	Yes	Health center	ACT	Tap water	Borehole	No	No one	Yes	Water system	No	Health center	Ciprofloxacine	Positive	< 500	Positive	Salmonella Para-typhi A,C	Co-infection
59	F	36.3	≤ 37.5	Single	Self-employment	University	[3-7]	No	Yes	No	Yes	No	Yes	Yes	Yes	Cement	Yes	No	No	No	No	No	Regular	No	Market	Don't use	No	No one	Yes	Health center	ACT	Tap water	Mineral	No	No one	Yes	Pit latrine	Yes	Health center	Ciprofloxacine	Positive	[500- 2500]	Positive	Salmonella Typhi, Para-typhi A,C	Co-infection
60	M	36.6	≤ 37.5	Married	Civil servant	University	< 3	No	No	No	Yes	No	Yes	Yes	No	Cement	Yes	Yes	Yes	Yes	No	No	Don't use	No	No one	Regular	No	No one	Yes	Auto-medication	ACT	Tap water	Borehole	No	No one	Yes	Pit latrine	Yes	Auto-medication	Ciprofloxacine	Positive	[500- 2500]	Negative	No one	Malaria mono-infection
61	F	38	] 37.5-39.5]	Single	Self-employment	University	< 3	Yes	No	No	Yes	No	No	No	No	Cement	Yes	No	Yes	Yes	No	No	Regular	No	Health center	Don't use	No	No one	Yes	Health center	Chloroquinine	Tap water	Borehole	No	No one	Yes	Pit latrine	Yes	Health center	Ciprofloxacine	Negative	< 500	Positive	Salmonella Typhi	Typhoid mono-infection
62	F	37.6	] 37.5-39.5]	Married	Self-employment	Secondary school	[3-7]	Yes	Yes	No	No	Yes	Yes	No	Yes	Cement	Yes	No	Yes	No	No	Yes	Regular	Yes	Market	Don't use	No	No one	Yes	Auto-medication	ACT	Tap water	Tap water	No	No one	Yes	Pit latrine	Yes	Auto-medication	Ciprofloxacine	Positive	< 500	Positive	Salmonella Typhi, Para-typhi C	Co-infection
63	M	37.5	≤ 37.5	Single	Self-employment	University	[3-7]	Yes	Yes	Yes	No	Yes	No	No	No	Cement	Yes	No	No	No	No	No	Don't use	No	No one	Don't use	No	No one	Yes	Health center	ACT	Tap water	Tap water	No	No one	Yes	Water system	Yes	Health center	Ceftriaxone	Positive	[500- 2500]	Negative	No one	Malaria mono-infection
64	M	38	] 37.5-39.5]	Single	Self-employment	University	[3-7]	Yes	Yes	Yes	Yes	Yes	No	No	No	Cement	Yes	Yes	No	No	No	No	Don't use	Yes	Campaign	Don't use	No	No one	Yes	Auto-medication	ACT	Borehole	Borehole	No	No one	Yes	Pit latrine	Yes	Health center	Ciprofloxacine	Positive	< 500	Positive	Salmonella Typhi, Para-typhi A,C	Co-infection
65	M	37.8	] 37.5-39.5]	Single	Self-employment	University	[3-7]	Yes	Yes	No	Yes	No	No	No	No	Cement	Yes	Yes	Yes	No	No	No	Regular	No	Market	Don't use	No	No one	Yes	Health center	ACT	Water well	Tap water	No	No one	Yes	Water system	Yes	Health center	Ceftriaxone	Negative	< 500	Positive	Salmonella Typhi, Para-typhi A	Typhoid mono-infection
66	M	38	] 37.5-39.5]	Single	Self-employment	University	< 3	Yes	Yes	No	Yes	No	Yes	No	Yes	Cement	Yes	Yes	No	No	No	No	Regular	No	Market	Don't use	No	No one	Yes	Health center	ACT	Borehole	Borehole	No	No one	Yes	Pit latrine	Yes	Health center	Ceftriaxone	Positive	< 500	Positive	Salmonella Typhi, Para-typhi A	Co-infection
67	F	37	≤ 37.5	Married	Self-employment	Secondary school	[3-7]	No	No	No	Yes	No	Yes	No	No	Cement	Yes	No	Yes	No	No	No	Regular	No	Market	Don't use	No	No one	Yes	Health center	ACT	Borehole	Borehole	Yes	Boiling	Yes	Water system	Yes	Health center	Ceftriaxone	Negative	< 500	Positive	Salmonella Para-typhi C	Typhoid mono-infection
68	M	40	≥ 40	Single	Self-employment	Primary school	< 3	Yes	No	No	Yes	No	No	No	No	Cement	Yes	No	Yes	Yes	No	No	Regular	No	Campaign	Don't use	No	No one	Yes	Health center	ACT	Borehole	Borehole	No	No one	Yes	Pit latrine	No	Health center	Ciprofloxacine	Negative	< 500	Negative	No one	No one
69	M	37	≤ 37.5	Single	Self-employment	University	[3-7]	Yes	No	No	No	No	No	No	No	Cement	Yes	Yes	No	No	No	No	Regular	No	Market	Regular	No	No one	Yes	Auto-medication	ACT	Spring water	Tap water	No	No one	Yes	Pit latrine	Yes	Health center	Ceftriaxone	Positive	[500- 2500]	Negative	No one	Malaria mono-infection
70	F	40	≥ 40	Single	Self-employment	University	[3-7]	Yes	Yes	No	Yes	No	No	No	No	Cement	Yes	No	Yes	No	No	No	Don't use	No	No one	Don't use	No	No one	No	Health center	Chloroquinine	Tap water	Mineral	No	No one	Yes	Water system	Yes	Health center	Ciprofloxacine	Positive	< 500	Negative	No one	Malaria mono-infection
71	F	37	≤ 37.5	Married	Self-employment	Secondary school	< 3	Yes	No	No	Yes	No	Yes	No	No	Cement	Yes	No	Yes	No	No	No	Regular	No	Market	Don't use	No	No one	Yes	Health center	ACT	Borehole	Borehole	No	No one	Yes	Water system	Yes	Health center	Ceftriaxone	Negative	< 500	Positive	Salmonella Typhi	Typhoid mono-infection
72	F	36	≤ 37.5	Married	Self-employment	Secondary school	[3-7]	No	Yes	No	No	No	No	No	No	Cement	Yes	No	No	No	Yes	No	Regular	No	Market	Don't use	No	No one	Yes	Auto-medication	ACT	Borehole	Borehole	Yes	Boiling	Yes	Pit latrine	Yes	Health center	Ciprofloxacine	Negative	< 500	Negative	No one	No one
73	F	37.2	≤ 37.5	Single	Civil servant	University	> 7	Yes	Yes	No	No	No	No	Yes	Yes	Cement	Yes	No	Yes	No	No	No	Regular	No	Health center	Regular	No	No one	Yes	Auto-medication	ACT	Borehole	Borehole	No	No one	Yes	Pit latrine	Yes	Health center	Ciprofloxacine	Negative	< 500	Negative	No one	No one
74	M	37	≤ 37.5	Married	Self-employment	Primary school	[3-7]	No	Yes	No	No	No	Yes	No	No	Cement	Yes	No	Yes	No	Yes	No	Regular	No	Market	Don't use	No	No one	Yes	Auto-medication	ACT	Borehole	Borehole	No	No one	Yes	Water system	Yes	Auto-medication	Ciprofloxacine	Negative	< 500	Negative	No one	No one
75	M	36.7	≤ 37.5	Married	Self-employment	Secondary school	> 7	No	No	No	No	Yes	No	No	No	Wood	No	No	No	No	Yes	No	Regular	No	Market	Don't use	Yes	Traditional medication	Yes	Herbalist	Traditional medication	Borehole	Borehole	Yes	Filtration	Yes	Pit latrine	Yes	Herbalist	Traditional medication	Negative	< 500	Positive	Salmonella Para-typhi B,C	Typhoid mono-infection
76	M	38	] 37.5-39.5]	Single	Civil servant	University	< 3	Yes	No	Yes	Yes	No	Yes	No	No	Cement	Yes	Yes	Yes	No	No	No	Regular	No	Campaign	Regular	No	No one	Yes	Auto-medication	ACT	Borehole	Mineral	No	No one	Yes	Water system	Yes	Health center	Ceftriaxone	Negative	< 500	Positive	Salmonella Para-typhi A	Typhoid mono-infection
77	F	39	] 37.5-39.5]	Single	Self-employment	University	> 7	Yes	Yes	Yes	Yes	No	Yes	No	No	Mud	Yes	No	Yes	No	Yes	No	Regular	No	Market	Regular	No	No one	Yes	Health center	ACT	Spring water	Spring water	No	No one	Yes	Pit latrine	Yes	Auto-medication	Ciprofloxacine	Positive	[500- 2500]	Negative	No one	Malaria mono-infection
78	F	37.4	≤ 37.5	Single	Employee	Secondary school	[3-7]	Yes	Yes	Yes	No	Yes	No	No	Yes	Cement	Yes	No	No	No	No	Yes	Regular	Yes	Campaign	Don't use	No	No one	Yes	Auto-medication	ACT	Borehole	Borehole	Yes	Boiling	Yes	Pit latrine	Yes	Health center	Ciprofloxacine	Positive	[500- 2500]	Positive	Salmonella Typhi	Co-infection
79	F	37	≤ 37.5	Single	Self-employment	University	> 7	No	No	No	Yes	No	Yes	No	Yes	Cement	Yes	Yes	Yes	No	No	No	Regular	No	Market	Don't use	No	No one	Yes	Auto-medication	ACT	Borehole	Borehole	No	No one	Yes	Pit latrine	Yes	Health center	Ceftriaxone	Negative	< 500	Positive	Salmonella Typhi, Para-typhi A,B,C	Typhoid mono-infection
80	F	38	] 37.5-39.5]	Single	Self-employment	Secondary school	[3-7]	Yes	No	No	Yes	No	No	Yes	No	Cement	Yes	No	No	No	No	No	Regular	Yes	Market	Don't use	No	No one	Yes	Auto-medication	Chloroquinine	Borehole	Borehole	No	No one	Yes	Water system	Yes	Health center	Ceftriaxone	Negative	< 500	Negative	No one	No one
81	F	37.6	] 37.5-39.5]	Married	Employee	Secondary school	[3-7]	Yes	No	No	Yes	No	No	No	No	Mud	Yes	Yes	Yes	No	No	No	Regular	No	Market	Don't use	No	No one	Yes	Health center	ACT	Borehole	Borehole	No	No one	Yes	Pit latrine	Yes	Health center	Ceftriaxone	Negative	< 500	Negative	No one	No one
82	F	38	] 37.5-39.5]	Married	Self-employment	Secondary school	[3-7]	Yes	No	No	Yes	No	Yes	Yes	No	Cement	Yes	No	No	No	Yes	Yes	Regular	No	Campaign	Don't use	No	No one	Yes	Auto-medication	ACT	Borehole	Borehole	No	No one	Yes	Water system	Yes	Herbalist	Traditional medication	Negative	< 500	Negative	No one	No one
83	F	37	≤ 37.5	Married	Self-employment	Secondary school	< 3	Yes	No	Yes	Yes	No	No	No	No	Cement	Yes	No	No	No	No	Yes	Don't use	No	No one	Regular	No	No one	Yes	Health center	ACT	Borehole	Borehole	No	No one	Yes	Water system	Yes	Health center	Ceftriaxone	Negative	< 500	Negative	No one	No one
84	M	38	] 37.5-39.5]	Single	Self-employment	Never attended school	< 3	Yes	No	No	No	No	No	Yes	Yes	Cement	Yes	No	No	No	No	No	Regular	No	Health center	Don't use	No	No one	No	Health center	Chloroquinine	Tap water	Mineral	No	No one	Yes	Water system	Yes	Health center	Ceftriaxone	Negative	< 500	Negative	No one	No one
85	F	37	≤ 37.5	Single	Self-employment	Secondary school	[3-7]	Yes	No	Yes	Yes	No	Yes	No	No	Cement	Yes	No	No	No	No	Yes	Regular	No	Campaign	Don't use	No	No one	Yes	Health center	ACT	Borehole	Borehole	No	No one	Yes	Water system	Yes	Health center	Ceftriaxone	Negative	< 500	Negative	No one	No one
86	F	37.2	≤ 37.5	Single	Self-employment	Secondary school	< 3	Yes	No	No	Yes	Yes	Yes	No	No	Cement	Yes	No	No	No	No	Yes	Regular	No	Campaign	Don't use	No	No one	Yes	Health center	ACT	Borehole	Borehole	No	No one	Yes	Water system	Yes	Health center	Ciprofloxacine	Negative	< 500	Negative	No one	No one
87	F	37.6	] 37.5-39.5]	Married	Civil servant	University	[3-7]	No	Yes	No	Yes	No	No	No	No	Mud	Yes	No	Yes	Yes	No	No	Regular	No	Market	Regular	No	No one	Yes	Health center	ACT	Tap water	Tap water	Yes	Filtration	Yes	Water system	Yes	Herbalist	Traditional medication	Negative	< 500	Negative	No one	No one
88	M	38	] 37.5-39.5]	Single	Self-employment	Primary school	< 3	Yes	No	No	No	No	No	Yes	No	Cement	Yes	No	No	No	No	Yes	Regular	No	Market	Don't use	No	No one	Yes	Health center	ACT	Borehole	Borehole	No	No one	Yes	Pit latrine	No	Health center	Ciprofloxacine	Negative	< 500	Negative	No one	No one
89	M	38.2	] 37.5-39.5]	Single	Civil servant	University	> 7	Yes	No	No	Yes	No	Yes	Yes	No	Cement	Yes	Yes	Yes	No	No	No	Don't use	No	No one	Irregular	No	No one	Yes	Auto-medication	Chloroquinine	Spring water	Spring water	Yes	Filtration	Yes	Pit latrine	Yes	Health center	Ciprofloxacine	Negative	< 500	Positive	Salmonella Typhi, Para-typhi B	Typhoid mono-infection
90	F	39	] 37.5-39.5]	Widower	Self-employment	University	[3-7]	Yes	Yes	Yes	No	Yes	No	No	No	Cement	Yes	Yes	No	No	Yes	Yes	Don't use	Yes	No one	Don't use	No	No one	Yes	Herbalist	Traditional medication	Borehole	Mineral	No	No one	Yes	Water system	Yes	Herbalist	Traditional medication	Positive	[500- 2500]	Negative	No one	Malaria mono-infection
91	M	41	≥ 40	Single	Self-employment	Primary school	< 3	Yes	Yes	Yes	No	No	No	No	Yes	Cement	Yes	No	No	Yes	Yes	Yes	Don't use	No	No one	Don't use	No	No one	Yes	Health center	Chloroquinine	Water well	Borehole	Yes	Filtration	Yes	Water system	No	Health center	Ceftriaxone	Positive	> 2500	Negative	No one	Malaria mono-infection
92	F	37	≤ 37.5	Married	Self-employment	Secondary school	[3-7]	Yes	No	No	Yes	No	No	No	No	Cement	Yes	No	No	No	No	No	Don't use	No	No one	Don't use	No	No one	Yes	Health center	ACT	Borehole	Borehole	No	No one	Yes	Water system	Yes	Health center	Ceftriaxone	Negative	< 500	Negative	No one	No one
93	M	39	] 37.5-39.5]	Single	Self-employment	University	[3-7]	Yes	Yes	Yes	No	Yes	No	No	No	Cement	Yes	Yes	No	No	No	No	Regular	No	Market	Don't use	No	No one	Yes	Health center	ACT	Borehole	Borehole	No	No one	Yes	Water system	Yes	Health center	Ceftriaxone	Positive	> 2500	Negative	No one	Malaria mono-infection
94	F	38	] 37.5-39.5]	Married	Self-employment	University	[3-7]	Yes	No	No	Yes	Yes	Yes	No	Yes	Cement	Yes	Yes	Yes	Yes	Yes	Yes	Regular	No	Market	Regular	No	No one	Yes	Health center	ACT	Tap water	Tap water	Yes	Filtration	Yes	Pit latrine	Yes	Health center	Ciprofloxacine	Positive	[500- 2500]	Positive	Salmonella Typhi	Co-infection
95	F	37.6	] 37.5-39.5]	Married	Employee	Secondary school	[3-7]	Yes	Yes	No	No	Yes	No	No	No	Cement	Yes	No	Yes	No	No	No	Regular	No	Campaign	Don't use	No	No one	Yes	Auto-medication	ACT	Borehole	Borehole	No	No one	Yes	Water system	Yes	Health center	Ceftriaxone	Positive	[500- 2500]	Negative	No one	Malaria mono-infection
96	F	37.2	≤ 37.5	Single	Self-employment	Primary school	[3-7]	Yes	No	No	Yes	No	No	No	Yes	Cement	Yes	No	Yes	No	No	No	Regular	Yes	Campaign	Don't use	No	No one	Yes	Auto-medication	Chloroquinine	Tap water	Tap water	Yes	Boiling	Yes	Pit latrine	Yes	Health center	Ciprofloxacine	Negative	< 500	Positive	Salmonella Typhi	Typhoid mono-infection
97	F	37.8	] 37.5-39.5]	Married	Self-employment	Secondary school	[3-7]	Yes	Yes	No	Yes	No	Yes	No	No	Cement	Yes	No	No	No	No	Yes	Regular	No	Campaign	Regular	No	No one	Yes	Auto-medication	ACT	Borehole	Borehole	No	No one	Yes	Water system	Yes	Herbalist	Traditional medication	Negative	< 500	Positive	Salmonella Typhi	Typhoid mono-infection
98	F	38	] 37.5-39.5]	Single	Self-employment	Primary school	[3-7]	Yes	No	No	Yes	No	No	No	No	Cement	Yes	No	Yes	No	No	Yes	Regular	Yes	Market	Don't use	No	No one	Yes	Health center	ACT	Borehole	Borehole	No	No one	Yes	Pit latrine	Yes	Health center	Ciprofloxacine	Negative	< 500	Negative	No one	No one
99	F	37.3	≤ 37.5	Married	Civil servant	University	[3-7]	Yes	No	Yes	Yes	No	Yes	No	No	Cement	Yes	No	No	No	No	No	Regular	No	Market	Don't use	No	No one	Yes	Auto-medication	ACT	Borehole	Borehole	No	No one	Yes	Pit latrine	Yes	Health center	Ciprofloxacine	Negative	< 500	Positive	Salmonella Typhi, Para-typhi B	Typhoid mono-infection
100	M	37.5	≤ 37.5	Single	Self-employment	Secondary school	[3-7]	Yes	Yes	No	No	No	Yes	No	No	Cement	Yes	No	No	No	No	No	Don't use	No	No one	Regular	No	No one	Yes	Health center	ACT	Water well	Mineral	No	No one	Yes	Water system	Yes	Health center	Ceftriaxone	Positive	[500- 2500]	Positive	Salmonella Typhi	Co-infection
101	F	38.3	] 37.5-39.5]	Single	Self-employment	University	< 3	Yes	Yes	Yes	No	Yes	No	No	No	Cement	Yes	Yes	No	No	No	Yes	Irregular	No	Market	Don't use	No	No one	Yes	Auto-medication	ACT	Borehole	Borehole	No	No one	Yes	Water system	Yes	Health center	Ceftriaxone	Positive	[500- 2500]	Negative	No one	Malaria mono-infection
102	M	38	] 37.5-39.5]	Single	Employee	Secondary school	< 3	Yes	No	No	No	No	Yes	No	No	Cement	Yes	Yes	No	No	No	Yes	Regular	No	Market	Don't use	No	No one	Yes	Auto-medication	Chloroquinine	Borehole	Borehole	No	No one	Yes	Water system	Yes	Health center	Ciprofloxacine	Negative	< 500	Positive	Salmonella Typhi, Paratyphi B	Typhoid mono-infection
103	M	37.5	≤ 37.5	Married	Employee	Secondary school	< 3	Yes	No	No	No	No	Yes	No	Yes	Cement	Yes	Yes	No	No	Yes	Yes	Regular	No	Market	Don't use	No	No one	Yes	Health center	ACT	Borehole	Borehole	No	No one	Yes	Water system	No	Health center	Ceftriaxone	Negative	< 500	Positive	Salmonella Paratyphi C	Typhoid mono-infection
104	F	38	] 37.5-39.5]	Single	Self-employment	Secondary school	[3-7]	Yes	No	Yes	Yes	No	No	No	No	Cement	Yes	No	Yes	No	No	No	Regular	Yes	Campaign	Don't use	No	No one	Yes	Health center	ACT	Borehole	Borehole	No	No one	Yes	Water system	Yes	Health center	Ceftriaxone	Negative	< 500	Negative	No one	No one
105	M	37	≤ 37.5	Single	Self-employment	Never attended school	< 3	Yes	No	No	Yes	No	No	No	Yes	Cement	Yes	No	No	No	No	No	Regular	No	Health center	Don't use	No	No one	No	Health center	Chloroquinine	Borehole	Mineral	No	No one	Yes	Water system	No	Health center	Ceftriaxone	Negative	< 500	Positive	Salmonella Typhi	Typhoid mono-infection
106	M	38	] 37.5-39.5]	Single	Self-employment	Never attended school	[3-7]	Yes	No	No	No	No	No	No	No	Mud	No	No	Yes	No	No	Yes	Don't use	No	No one	Irregular	No	No one	No	Health center	Chloroquinine	Borehole	Mineral	No	No one	Yes	Water system	No	Health center	Ciprofloxacine	Positive	[500- 2500]	Negative	No one	Malaria mono-infection
107	F	38	] 37.5-39.5]	Married	Civil servant	University	< 3	Yes	Yes	Yes	No	Yes	No	No	No	Cement	Yes	No	No	No	Yes	No	Irregular	No	Market	Irregular	No	No one	Yes	Auto-medication	ACT	Borehole	Borehole	Yes	Filtration	Yes	Water system	Yes	Health center	Ceftriaxone	Positive	[500- 2500]	Negative	No one	Malaria mono-infection
108	F	38.1	] 37.5-39.5]	Single	Self-employment	University	< 3	Yes	Yes	No	No	Yes	No	No	No	Cement	Yes	Yes	Yes	Yes	No	No	Regular	No	Campaign	Don't use	No	No one	Yes	Auto-medication	ACT	Borehole	Borehole	No	No one	Yes	Pit latrine	Yes	Herbalist	Traditional medication	Positive	< 500	Negative	No one	Malaria mono-infection
109	M	38	] 37.5-39.5]	Single	Employee	University	[3-7]	Yes	Yes	Yes	Yes	Yes	Yes	No	No	Cement	Yes	No	No	No	No	No	Don't use	Yes	No one	Irregular	No	No one	Yes	Health center	ACT	Borehole	Mineral	No	No one	Yes	Water system	Yes	Health center	Ceftriaxone	Positive	< 500	Positive	Salmonella Typhi, Paratyphi A,C	Co-infection
110	F	38.5	] 37.5-39.5]	Single	Self-employment	University	[3-7]	Yes	Yes	Yes	Yes	Yes	Yes	No	Yes	Mud	Yes	No	Yes	Yes	No	Yes	Regular	Yes	Market	Don't use	No	No one	Yes	Auto-medication	ACT	Water well	Borehole	No	No one	Yes	Pit latrine	Yes	Health center	Ceftriaxone	Positive	[500- 2500]	Positive	Salmonella Paratyphi A	Co-infection
111	F	36.5	≤ 37.5	Married	Self-employment	Secondary school	[3-7]	No	No	No	No	No	Yes	No	No	Cement	Yes	No	Yes	No	No	No	Regular	No	Market	Don't use	No	No one	Yes	Health center	ACT	Borehole	Borehole	No	No one	Yes	Water system	Yes	Health center	Ceftriaxone	Negative	< 500	Negative	No one	No one
112	M	38	] 37.5-39.5]	Single	Self-employment	Primary school	> 7	Yes	Yes	Yes	No	Yes	Yes	No	Yes	Cement	Yes	No	Yes	No	No	No	Regular	No	Market	Don't use	No	No one	Yes	Health center	ACT	Borehole	Borehole	No	No one	Yes	Pit latrine	No	Health center	Ceftriaxone	Negative	< 500	Negative	No one	No one
113	F	36.5	≤ 37.5	Married	Self-employment	Secondary school	< 3	Yes	Yes	Yes	No	Yes	No	No	Yes	Cement	Yes	No	No	No	No	Yes	Regular	No	Market	Don't use	Yes	Fansidar	Yes	Health center	ACT	Spring water	Spring water	No	No one	Yes	Pit latrine	Yes	Health center	Ceftriaxone	Negative	< 500	Negative	No one	No one
114	M	37.6	] 37.5-39.5]	Married	Self-employment	University	> 7	No	Yes	No	No	No	Yes	Yes	No	Cement	Yes	No	Yes	No	Yes	Yes	Don't use	No	No one	Don't use	Yes	Chloroquinine	Yes	Auto-medication	ACT	Spring water	Spring water	No	No one	Yes	Pit latrine	Yes	Herbalist	Traditional medication	Negative	< 500	Negative	No one	No one
115	F	35.6	≤ 37.5	Married	Self-employment	Secondary school	> 7	Yes	No	Yes	Yes	No	No	No	No	Cement	Yes	Yes	Yes	No	No	No	Regular	No	Market	Irregular	No	No one	Yes	Auto-medication	ACT	Tap water	Tap water	Yes	Boiling	Yes	Pit latrine	Yes	Health center	Ciprofloxacine	Negative	< 500	Negative	No one	No one
116	F	38	] 37.5-39.5]	Single	Employee	University	< 3	Yes	Yes	Yes	No	Yes	No	No	No	Cement	Yes	No	No	No	No	Yes	Irregular	No	Campaign	Don't use	No	No one	Yes	Health center	ACT	Borehole	Borehole	No	No one	Yes	Water system	Yes	Health center	Ciprofloxacine	Positive	[500- 2500]	Negative	No one	Malaria mono-infection
117	F	37.1	≤ 37.5	Single	Civil servant	University	> 7	No	No	No	Yes	No	No	No	No	Cement	Yes	No	No	No	Yes	No	Regular	No	Market	Don't use	No	No one	Yes	Auto-medication	ACT	Borehole	Borehole	No	No one	Yes	Water system	Yes	Herbalist	Traditional medication	Negative	< 500	Negative	No one	No one
118	M	36.6	≤ 37.5	Married	Civil servant	University	> 7	Yes	No	No	No	No	Yes	No	No	Mud	No	No	No	No	Yes	Yes	Irregular	No	Campaign	Irregular	Yes	Traditional medication	Yes	Herbalist	Traditional medication	Spring water	Tap water	Yes	Boiling	Yes	Pit latrine	Yes	Herbalist	Traditional medication	Negative	< 500	Negative	No one	No one
119	F	37.1	≤ 37.5	Married	Self-employment	Secondary school	> 7	No	No	No	Yes	No	No	No	No	Cement	Yes	No	Yes	No	No	Yes	Regular	No	Market	Don't use	No	No one	Yes	Auto-medication	ACT	Borehole	Mineral	No	No one	Yes	Water system	Yes	Health center	Ceftriaxone	Negative	< 500	Negative	No one	No one
120	F	37.7	] 37.5-39.5]	Single	Self-employment	University	< 3	Yes	No	No	No	No	No	No	No	Cement	Yes	No	No	No	No	No	Regular	Yes	Market	Don't use	Yes	Fansidar	Yes	Health center	ACT	Tap water	Borehole	No	No one	Yes	Water system	Yes	Health center	Ceftriaxone	Negative	< 500	Negative	No one	No one
121	M	39	] 37.5-39.5]	Single	Self-employment	University	[3-7]	Yes	Yes	Yes	Yes	No	No	No	No	Cement	Yes	Yes	Yes	No	No	Yes	Don't use	No	No one	Irregular	No	No one	Yes	Auto-medication	ACT	Water well	Borehole	No	No one	Yes	Water system	Yes	Health center	Ciprofloxacine	Positive	[500- 2500]	Negative	No one	Malaria mono-infection
122	F	38.2	] 37.5-39.5]	Single	Self-employment	Secondary school	[3-7]	Yes	No	No	Yes	No	Yes	No	Yes	Cement	No	No	Yes	No	Yes	Yes	Regular	No	Market	Don't use	No	No one	Yes	Health center	Chloroquinine	Water well	Borehole	No	No one	Yes	Pit latrine	Yes	Health center	Ceftriaxone	Negative	< 500	Negative	No one	No one
123	M	37.2	≤ 37.5	Divorced	Civil servant	University	< 3	Yes	Yes	No	No	Yes	No	No	No	Cement	Yes	Yes	No	No	No	Yes	Don't use	No	No one	Irregular	No	No one	Yes	Health center	ACT	Borehole	Borehole	No	No one	Yes	Water system	Yes	Herbalist	Traditional medication	Positive	[500- 2500]	Negative	No one	Malaria mono-infection
124	F	37.6	] 37.5-39.5]	Single	Self-employment	Secondary school	< 3	Yes	No	No	Yes	No	No	No	No	Cement	Yes	No	Yes	No	No	No	Regular	Yes	Health center	Don't use	No	No one	Yes	Health center	ACT	Borehole	Borehole	No	No one	Yes	Water system	No	Herbalist	Traditional medication	Negative	< 500	Negative	No one	No one
125	M	38	] 37.5-39.5]	Married	Civil servant	University	[3-7]	Yes	No	Yes	Yes	Yes	Yes	No	No	Cement	No	No	Yes	No	Yes	Yes	Regular	No	Campaign	Don't use	No	No one	Yes	Herbalist	Traditional medication	Spring water	Spring water	No	No one	Yes	Pit latrine	Yes	Herbalist	Traditional medication	Positive	> 2500	Positive	Salmonella Para-typhi B	Co-infection
126	F	38.1	] 37.5-39.5]	Married	Self-employment	Secondary school	[3-7]	Yes	No	No	Yes	Yes	No	No	No	Cement	No	No	Yes	No	Yes	Yes	Regular	No	Campaign	Don't use	No	No one	Yes	Herbalist	Traditional medication	Spring water	Spring water	No	No one	Yes	Pit latrine	Yes	Herbalist	Traditional medication	Negative	< 500	Positive	Salmonella Para-typhi A	Typhoid mono-infection
127	F	36.9	≤ 37.5	Married	Self-employment	Secondary school	[3-7]	No	No	No	Yes	No	No	No	Yes	Cement	Yes	No	No	No	No	Yes	Regular	No	Health center	Don't use	No	No one	Yes	Auto-medication	ACT	Borehole	Borehole	No	No one	Yes	Water system	Yes	Health center	Ciprofloxacine	Positive	[500- 2500]	Negative	No one	Malaria mono-infection
128	M	37.8	] 37.5-39.5]	Married	Civil servant	University	[3-7]	Yes	No	Yes	No	No	No	No	No	Cement	Yes	No	No	Yes	No	Yes	Regular	No	Market	Don't use	No	No one	Yes	Health center	ACT	Water well	Borehole	No	No one	Yes	Water system	Yes	Herbalist	Traditional medication	Negative	< 500	Negative	No one	No one
129	M	36.5	≤ 37.5	Married	Civil servant	University	[3-7]	No	No	No	No	Yes	No	No	No	Mud	Yes	No	Yes	Yes	No	No	Regular	No	Market	Irregular	No	No one	Yes	Health center	ACT	Tap water	Mineral	No	No one	Yes	Pit latrine	Yes	Health center	Ceftriaxone	Negative	< 500	Negative	No one	No one
130	F	37.3	≤ 37.5	Widower	Self-employment	Secondary school	[3-7]	No	No	Yes	Yes	No	No	No	No	Cement	Yes	No	Yes	Yes	No	No	Regular	Yes	Market	Don't use	No	No one	Yes	Herbalist	Traditional medication	Tap water	Mineral	No	No one	Yes	Water system	Yes	Herbalist	Traditional medication	Negative	< 500	Negative	No one	No one
131	F	37.6	] 37.5-39.5]	Married	Self-employment	Secondary school	> 7	No	Yes	No	No	No	No	No	No	Cement	Yes	No	No	No	No	No	Irregular	No	Market	Don't use	No	No one	Yes	Auto-medication	ACT	Water well	Borehole	No	No one	Yes	Water system	Yes	Health center	Ceftriaxone	Positive	[500- 2500]	Negative	No one	Malaria mono-infection
132	F	37.9	] 37.5-39.5]	Married	Employee	University	[3-7]	No	No	Yes	No	No	No	No	No	Cement	Yes	No	No	No	No	Yes	Don't use	No	No one	Don't use	Yes	Fansidar	Yes	Health center	Chloroquinine	Water well	Tap water	Yes	Filtration	Yes	Water system	Yes	Herbalist	Traditional medication	Negative	< 500	Negative	No one	No one
133	F	37.2	≤ 37.5	Married	Self-employment	University	> 7	No	No	Yes	Yes	Yes	No	No	No	Cement	Yes	No	No	No	Yes	Yes	Regular	Yes	Campaign	Don't use	No	No one	Yes	Auto-medication	Traditional medication	Borehole	Borehole	No	No one	Yes	Water system	Yes	Herbalist	Traditional medication	Negative	< 500	Negative	No one	No one
134	F	38.5	] 37.5-39.5]	Single	Self-employment	Secondary school	[3-7]	Yes	No	No	No	No	No	No	No	Cement	Yes	Yes	No	Yes	No	No	Regular	No	Market	Irregular	No	No one	Yes	Health center	ACT	Borehole	Borehole	No	No one	Yes	Water system	Yes	Health center	Ciprofloxacine	Negative	< 500	Negative	No one	No one
135	F	38.3	] 37.5-39.5]	Single	Self-employment	Never attended school	[3-7]	Yes	No	No	No	No	No	No	Yes	Cement	Yes	No	No	No	No	No	Don't use	No	No one	Regular	No	No one	Yes	Health center	ACT	Borehole	Mineral	No	No one	Yes	Water system	No	Health center	Ciprofloxacine	Positive	[500- 2500]	Negative	No one	Malaria mono-infection
136	M	39	] 37.5-39.5]	Single	Employee	University	< 3	Yes	Yes	Yes	Yes	No	No	No	No	Cement	Yes	Yes	Yes	No	No	Yes	Don't use	No	No one	Irregular	No	No one	Yes	Auto-medication	ACT	Tap water	Mineral	No	No one	Yes	Water system	Yes	Health center	Ceftriaxone	Positive	[500- 2500]	Negative	No one	Malaria mono-infection
137	F	39.2	] 37.5-39.5]	Single	Self-employment	University	[3-7]	Yes	Yes	No	No	No	No	No	No	Cement	Yes	Yes	No	No	No	No	Irregular	No	Campaign	Don't use	No	No one	Yes	Auto-medication	Chloroquinine	Tap water	Tap water	Yes	Filtration	Yes	Pit latrine	Yes	Health center	Ceftriaxone	Positive	[500- 2500]	Negative	No one	Malaria mono-infection
138	M	39.5	] 37.5-39.5]	Single	Self-employment	Never attended school	< 3	Yes	No	No	No	No	No	No	No	Cement	Yes	No	Yes	No	No	No	Don't use	No	No one	Don't use	No	No one	Yes	Health center	Chloroquinine	Water well	Mineral	Yes	Filtration	Yes	Water system	Yes	Health center	Ceftriaxone	Positive	[500- 2500]	Negative	No one	Malaria mono-infection
139	F	38	] 37.5-39.5]	Married	Employee	University	< 3	Yes	No	Yes	No	Yes	No	No	No	Cement	Yes	No	No	No	No	No	Irregular	Yes	Campaign	Don't use	No	No one	Yes	Health center	ACT	Borehole	Borehole	No	No one	Yes	Water system	Yes	Health center	Ciprofloxacine	Positive	[500- 2500]	Negative	No one	Malaria mono-infection
140	M	37.4	≤ 37.5	Single	Self-employment	Primary school	> 7	Yes	No	No	Yes	Yes	No	No	Yes	Mud	Yes	No	Yes	No	No	No	Regular	No	Health center	Don't use	No	No one	Yes	Auto-medication	Chloroquinine	Borehole	Borehole	No	No one	Yes	Water system	Yes	Health center	Ceftriaxone	Negative	< 500	Negative	No one	No one
141	M	38	] 37.5-39.5]	Single	Self-employment	Never attended school	< 3	Yes	No	No	No	No	No	Yes	No	Cement	Yes	No	No	No	No	No	Regular	No	Health center	Don't use	No	No one	No	Auto-medication	Chloroquinine	Borehole	Mineral	Yes	Filtration	Yes	Water system	No	Health center	Ciprofloxacine	Negative	< 500	Negative	No one	No one
142	M	38.3	] 37.5-39.5]	Single	Employee	University	[3-7]	Yes	Yes	No	Yes	No	Yes	No	No	Cement	Yes	Yes	Yes	No	No	No	Regular	No	Campaign	Irregular	No	No one	Yes	Health center	ACT	Borehole	Mineral	No	No one	Yes	Water system	Yes	Health center	Ceftriaxone	Negative	< 500	Negative	No one	No one
143	F	38	] 37.5-39.5]	Single	Self-employment	University	[3-7]	Yes	Yes	No	Yes	No	No	No	No	Cement	Yes	Yes	Yes	No	No	Yes	Regular	No	Market	Don't use	No	No one	Yes	Auto-medication	ACT	Borehole	Borehole	No	No one	Yes	Pit latrine	Yes	Health center	Ceftriaxone	Negative	< 500	Negative	No one	No one
144	F	37.2	≤ 37.5	Married	Employee	Secondary school	[3-7]	No	Yes	No	Yes	No	No	No	Yes	Cement	No	No	No	No	No	Yes	Regular	No	Campaign	Don't use	No	No one	Yes	Auto-medication	Chloroquinine	Tap water	Tap water	No	No one	No	Water system	Yes	Health center	Ciprofloxacine	Negative	< 500	Positive	Salmonella Typhi, Para-typhi A	Typhoid mono-infection
145	F	38	] 37.5-39.5]	Married	Self-employment	University	[3-7]	Yes	No	Yes	No	Yes	No	No	No	Cement	Yes	No	No	No	Yes	No	Irregular	No	Market	Don't use	No	No one	Yes	Health center	ACT	Water well	Borehole	No	No one	Yes	Water system	Yes	Health center	Ceftriaxone	Positive	[500- 2500]	Negative	No one	Malaria mono-infection
146	F	36.8	≤ 37.5	Single	Self-employment	University	[3-7]	No	Yes	No	Yes	No	No	No	No	Cement	Yes	Yes	Yes	No	No	Yes	Regular	No	Campaign	Don't use	No	No one	Yes	Auto-medication	ACT	Borehole	Borehole	No	No one	Yes	Pit latrine	Yes	Health center	Ceftriaxone	Negative	< 500	Negative	No one	No one
147	F	37	≤ 37.5	Single	Civil servant	University	[3-7]	Yes	Yes	Yes	No	No	Yes	No	No	Cement	Yes	No	No	No	No	No	Regular	Yes	Market	Irregular	No	No one	Yes	Auto-medication	ACT	Tap water	Tap water	Yes	Filtration	Yes	Water system	Yes	Health center	Ceftriaxone	Negative	< 500	Positive	Salmonella Typhi	Typhoid mono-infection
148	F	37	≤ 37.5	Married	Employee	University	[3-7]	No	Yes	Yes	Yes	Yes	No	No	No	Cement	Yes	No	No	No	Yes	Yes	Irregular	No	Market	Don't use	No	No one	Yes	Health center	ACT	Water well	Borehole	No	No one	Yes	Water system	Yes	Health center	Ceftriaxone	Positive	[500- 2500]	Positive	Salmonella Typhi	Co-infection
149	F	37	≤ 37.5	Married	Self-employment	Secondary school	[3-7]	Yes	No	No	No	No	No	Yes	No	Cement	Yes	No	Yes	No	No	No	Regular	No	Market	Don't use	No	No one	Yes	Auto-medication	ACT	Borehole	Borehole	No	No one	Yes	Pit latrine	Yes	Herbalist	Traditional medication	Positive	> 2500	Negative	No one	Malaria mono-infection
150	F	37.6	] 37.5-39.5]	Married	Employee	University	< 3	No	No	No	No	Yes	No	No	No	Cement	Yes	Yes	No	No	Yes	No	Regular	Yes	Campaign	Don't use	Yes	Fansidar	Yes	Health center	ACT	Borehole	Borehole	No	No one	Yes	Water system	Yes	Health center	Ciprofloxacine	Negative	< 500	Negative	No one	No one
151	F	38	] 37.5-39.5]	Single	Self-employment	Primary school	< 3	Yes	No	No	No	No	No	No	No	Cement	Yes	No	No	No	No	Yes	Regular	No	Health center	Don't use	No	No one	No	Health center	Chloroquinine	Borehole	Mineral	No	No one	Yes	Water system	No	Health center	Ceftriaxone	Negative	< 500	Negative	No one	No one
152	F	37.4	≤ 37.5	Single	Self-employment	Secondary school	[3-7]	No	No	No	No	No	Yes	No	No	Cement	Yes	No	Yes	No	No	Yes	Regular	No	Campaign	Irregular	No	No one	Yes	Health center	ACT	Borehole	Borehole	No	No one	Yes	Water system	Yes	Health center	Ceftriaxone	Negative	< 500	Negative	No one	No one
153	F	38.6	] 37.5-39.5]	Married	Self-employment	Secondary school	< 3	Yes	No	Yes	No	Yes	No	No	No	Cement	Yes	No	No	Yes	No	Yes	Regular	Yes	Market	Don't use	Yes	Fansidar	Yes	Health center	ACT	Tap water	Tap water	Yes	Filtration	Yes	Pit latrine	Yes	Health center	Ciprofloxacine	Positive	[500- 2500]	Negative	No one	Malaria mono-infection
154	M	37	≤ 37.5	Married	Civil servant	University	[3-7]	No	No	No	No	No	Yes	No	Yes	Cement	Yes	No	No	No	No	No	Irregular	No	Market	Don't use	No	No one	Yes	Auto-medication	ACT	Water well	Tap water	Yes	Filtration	Yes	Water system	Yes	Herbalist	Traditional medication	Negative	< 500	Positive	Salmonella Typhi	Typhoid mono-infection
155	M	38	] 37.5-39.5]	Single	Self-employment	Primary school	< 3	Yes	No	No	No	No	No	No	No	Cement	No	No	No	No	No	No	Regular	No	Market	Don't use	No	No one	Yes	Health center	ACT	Water well	Borehole	No	No one	No	Pit latrine	No	Health center	Ceftriaxone	Negative	< 500	Negative	No one	No one
156	F	37	≤ 37.5	Married	Self-employment	Secondary school	[3-7]	No	No	No	Yes	No	No	No	No	Mud	Yes	No	No	No	No	Yes	Irregular	No	Campaign	Regular	No	No one	Yes	Herbalist	Traditional medication	Borehole	Borehole	No	No one	Yes	Water system	Yes	Herbalist	Traditional medication	Negative	< 500	Negative	No one	No one
157	M	36.7	≤ 37.5	Married	Employee	University	[3-7]	Yes	No	No	No	No	No	No	No	Cement	Yes	Yes	Yes	No	No	No	Don't use	No	No one	Regular	Yes	Traditional medication	Yes	Herbalist	Traditional medication	Water well	Mineral	No	No one	Yes	Water system	Yes	Herbalist	Traditional medication	Negative	< 500	Negative	No one	No one
158	M	37	≤ 37.5	Single	Self-employment	Secondary school	[3-7]	Yes	Yes	No	Yes	Yes	Yes	No	Yes	Cement	Yes	No	No	No	No	Yes	Regular	No	Health center	Don't use	No	No one	Yes	Health center	ACT	Borehole	Borehole	No	No one	No	Water system	Yes	Health center	Ciprofloxacine	Negative	< 500	Negative	No one	No one
159	F	37.2	≤ 37.5	Single	Self-employment	Primary school	< 3	Yes	No	No	No	No	No	No	No	Cement	Yes	No	No	No	No	No	Regular	No	Health center	Don't use	No	No one	No	Health center	Chloroquinine	Borehole	Mineral	No	No one	Yes	Water system	No	Health center	Ciprofloxacine	Negative	< 500	Negative	No one	No one
160	F	40.7	≥ 40	Single	Self-employment	Secondary school	< 3	Yes	Yes	Yes	Yes	Yes	No	No	Yes	Cement	Yes	Yes	No	Yes	Yes	Yes	Don't use	Yes	Campaign	Don't use	No	No one	Yes	Health center	ACT	Borehole	Borehole	No	No one	Yes	Water system	Yes	Health center	Ceftriaxone	Positive	> 2500	Negative	No one	Malaria mono-infection
161	M	38	] 37.5-39.5]	Married	Civil servant	University	[3-7]	Yes	No	No	Yes	No	No	No	No	Mud	Yes	No	No	No	No	Yes	Don't use	No	No one	Regular	No	No one	Yes	Health center	ACT	Water well	Borehole	Yes	Bleach	Yes	Water system	Yes	Herbalist	Traditional medication	Negative	< 500	Negative	No one	No one
162	M	38.5	] 37.5-39.5]	Single	Self-employment	University	[3-7]	Yes	No	No	Yes	No	No	No	No	Cement	Yes	Yes	Yes	Yes	No	No	Regular	No	Market	Don't use	No	No one	Yes	Auto-medication	ACT	Tap water	Tap water	Yes	Filtration	Yes	Pit latrine	Yes	Health center	Ceftriaxone	Negative	< 500	Positive	Salmonella Para-typhi C	Typhoid mono-infection
163	F	37.6	] 37.5-39.5]	Married	Self-employment	University	< 3	No	Yes	No	Yes	No	No	No	No	Cement	Yes	No	No	No	No	No	Regular	No	Campaign	Irregular	No	No one	Yes	Health center	ACT	Water well	Mineral	No	No one	Yes	Water system	Yes	Health center	Ceftriaxone	Negative	< 500	Negative	No one	No one
164	F	38	] 37.5-39.5]	Single	Self-employment	Secondary school	< 3	Yes	No	No	No	No	No	No	No	Cement	Yes	No	Yes	No	No	No	Don't use	No	No one	Regular	No	No one	Yes	Health center	ACT	Borehole	Borehole	No	No one	Yes	Water system	Yes	Health center	Ciprofloxacine	Negative	< 500	Negative	No one	No one
165	F	38.7	] 37.5-39.5]	Single	Self-employment	University	[3-7]	Yes	No	No	Yes	No	No	No	No	Cement	Yes	Yes	Yes	Yes	No	No	Regular	Yes	Market	Don't use	No	No one	Yes	Auto-medication	ACT	Tap water	Tap water	Yes	Filtration	Yes	Pit latrine	Yes	Health center	Ceftriaxone	Negative	< 500	Negative	No one	No one
166	F	39	] 37.5-39.5]	Single	Self-employment	Primary school	< 3	Yes	No	No	Yes	No	No	No	Yes	Wood	No	No	No	No	Yes	Yes	Don't use	No	Health center	Regular	No	No one	Yes	Health center	ACT	Water well	Borehole	No	No one	No	Water system	No	Health center	Ceftriaxone	Negative	< 500	Negative	No one	No one
167	F	38	] 37.5-39.5]	Single	Self-employment	Secondary school	[3-7]	Yes	Yes	No	Yes	No	No	No	No	Cement	Yes	No	Yes	Yes	Yes	No	Irregular	No	Market	Don't use	No	No one	Yes	Health center	ACT	Borehole	Borehole	No	No one	Yes	Water system	Yes	Health center	Ceftriaxone	Positive	[500- 2500]	Negative	No one	Malaria mono-infection
168	M	37.2	≤ 37.5	Married	Employee	University	< 3	No	No	No	No	No	Yes	No	No	Cement	Yes	No	No	No	No	Yes	Regular	No	Market	Don't use	No	No one	Yes	Health center	ACT	Borehole	Borehole	No	No one	Yes	Water system	Yes	Herbalist	Traditional medication	Negative	< 500	Negative	No one	No one
169	M	39	] 37.5-39.5]	Single	Self-employment	Secondary school	[3-7]	Yes	Yes	Yes	No	Yes	No	No	No	Mud	Yes	No	Yes	Yes	No	Yes	Don't use	No	No one	Don't use	No	No one	Yes	Health center	ACT	Tap water	Borehole	No	No one	Yes	Water system	Yes	Health center	Ciprofloxacine	Positive	> 2500	Negative	No one	Malaria mono-infection
170	M	37	≤ 37.5	Married	Self-employment	Secondary school	[3-7]	No	Yes	No	Yes	Yes	No	No	No	Cement	Yes	Yes	Yes	No	No	No	Irregular	Yes	Market	Irregular	No	No one	Yes	Herbalist	Traditional medication	Water well	Tap water	Yes	Filtration	Yes	Water system	Yes	Herbalist	Traditional medication	Negative	< 500	Negative	No one	No one
171	F	37.8	] 37.5-39.5]	Married	Employee	University	< 3	Yes	No	No	Yes	Yes	Yes	No	No	Cement	No	No	Yes	No	No	Yes	Regular	No	Market	Don't use	Yes	Traditional medication	Yes	Health center	ACT	Water well	Tap water	Yes	Boiling	Yes	Water system	Yes	Herbalist	Traditional medication	Negative	< 500	Negative	No one	No one
172	F	38	] 37.5-39.5]	Single	Self-employment	University	< 3	Yes	Yes	No	No	Yes	No	No	No	Cement	No	Yes	Yes	No	No	No	Regular	No	Campaign	Don't use	No	No one	Yes	Health center	ACT	Tap water	Borehole	Yes	Filtration	Yes	Pit latrine	Yes	Health center	Ciprofloxacine	Positive	[500- 2500]	Negative	No one	Malaria mono-infection
173	F	38.6	] 37.5-39.5]	Married	Employee	University	[3-7]	Yes	No	No	No	No	No	No	No	Cement	Yes	No	Yes	No	No	No	Regular	No	Market	Don't use	No	No one	Yes	Auto-medication	ACT	Borehole	Mineral	No	No one	Yes	Water system	Yes	Health center	Ciprofloxacine	Negative	< 500	Negative	No one	No one
174	M	38.2	] 37.5-39.5]	Married	Self-employment	University	< 3	Yes	No	No	Yes	No	Yes	Yes	No	Wood	No	No	No	No	Yes	Yes	Don't use	No	No one	Regular	Yes	Traditional medication	Yes	Herbalist	Traditional medication	Borehole	Borehole	No	No one	Yes	Pit latrine	Yes	Herbalist	Traditional medication	Negative	< 500	Negative	No one	No one
175	F	38.4	] 37.5-39.5]	Single	Self-employment	Secondary school	[3-7]	Yes	No	No	Yes	No	No	No	No	Cement	Yes	No	No	No	No	No	Irregular	No	Campaign	Don't use	No	No one	Yes	Health center	ACT	Water well	Borehole	No	No one	Yes	Water system	Yes	Health center	Ceftriaxone	Negative	< 500	Negative	No one	No one
176	M	39	] 37.5-39.5]	Single	Self-employment	Secondary school	[3-7]	Yes	Yes	No	No	Yes	No	No	No	Cement	Yes	No	No	No	No	No	Regular	No	Health center	Don't use	No	No one	Yes	Health center	ACT	Borehole	Borehole	No	No one	Yes	Water system	Yes	Health center	Ceftriaxone	Positive	[500- 2500]	Negative	No one	Malaria mono-infection
177	F	38.1	] 37.5-39.5]	Widower	Self-employment	Secondary school	< 3	Yes	No	Yes	No	No	No	No	No	Mud	Yes	No	No	No	Yes	Yes	Regular	No	Campaign	Don't use	No	No one	Yes	Health center	ACT	Water well	Borehole	No	No one	Yes	Water system	Yes	Health center	Ceftriaxone	Negative	< 500	Negative	No one	No one
178	F	37.6	] 37.5-39.5]	Single	Self-employment	University	< 3	Yes	No	Yes	No	No	Yes	Yes	Yes	Cement	No	No	No	No	No	No	Regular	No	Campaign	Irregular	No	No one	Yes	Health center	ACT	Spring water	Spring water	Yes	Boiling	Yes	Water system	Yes	Health center	Ceftriaxone	Negative	< 500	Negative	No one	No one
179	M	38.2	] 37.5-39.5]	Single	Self-employment	University	[3-7]	Yes	Yes	Yes	No	Yes	No	No	No	Cement	Yes	Yes	No	Yes	No	No	Don't use	No	No one	Irregular	No	No one	Yes	Auto-medication	ACT	Spring water	Spring water	No	No one	Yes	Pit latrine	Yes	Auto-medication	Ciprofloxacine	Positive	> 2500	Negative	No one	Malaria mono-infection
180	F	37	≤ 37.5	Married	Employee	Secondary school	< 3	No	Yes	No	No	No	Yes	No	No	Cement	Yes	No	Yes	No	No	No	Regular	Yes	Market	Don't use	No	No one	Yes	Health center	ACT	Water well	Borehole	No	No one	Yes	Water system	Yes	Herbalist	Traditional medication	Negative	< 500	Negative	No one	No one
181	F	36.8	≤ 37.5	Married	Employee	University	[3-7]	No	Yes	No	No	No	Yes	No	No	Cement	Yes	No	No	No	No	Yes	Regular	No	Health center	Don't use	No	No one	Yes	Health center	ACT	Borehole	Borehole	No	No one	Yes	Water system	Yes	Health center	Ciprofloxacine	Negative	< 500	Negative	No one	No one
182	F	38.1	] 37.5-39.5]	Single	Self-employment	Primary school	[3-7]	Yes	No	No	No	No	No	No	No	Cement	Yes	No	Yes	No	No	No	Regular	No	Campaign	Don't use	No	No one	Yes	Health center	ACT	Tap water	Tap water	Yes	Boiling	No	Water system	No	Health center	Ceftriaxone	Positive	[500- 2500]	Negative	No one	Malaria mono-infection
183	F	39.3	] 37.5-39.5]	Single	Self-employment	Secondary school	[3-7]	Yes	Yes	No	No	Yes	No	No	Yes	Cement	Yes	No	No	No	No	No	Regular	No	Campaign	Don't use	No	No one	Yes	Health center	ACT	Tap water	Borehole	No	No one	No	Water system	Yes	Health center	Ceftriaxone	Positive	> 2500	Negative	No one	Malaria mono-infection
184	F	37.5	≤ 37.5	Married	Civil servant	University	< 3	Yes	No	Yes	No	No	No	No	No	Cement	Yes	No	No	No	No	No	Regular	Yes	Market	Don't use	No	No one	Yes	Health center	ACT	Water well	Borehole	No	No one	Yes	Water system	Yes	Health center	Ceftriaxone	Negative	< 500	Negative	No one	No one
185	F	38.6	] 37.5-39.5]	Single	Self-employment	University	[3-7]	Yes	Yes	Yes	Yes	No	No	No	No	Cement	Yes	Yes	No	No	No	Yes	Irregular	No	Market	Don't use	No	No one	Yes	Auto-medication	ACT	Tap water	Tap water	Yes	Filtration	Yes	Pit latrine	Yes	Health center	Ciprofloxacine	Positive	> 2500	Negative	No one	Malaria mono-infection
186	M	38	] 37.5-39.5]	Married	Self-employment	University	< 3	Yes	No	No	Yes	No	No	No	No	Mud	Yes	No	No	Yes	No	No	Regular	No	Health center	Regular	No	No one	Yes	Health center	ACT	Water well	Borehole	No	No one	Yes	Water system	Yes	Health center	Ceftriaxone	Negative	< 500	Negative	No one	No one
187	F	38.1	] 37.5-39.5]	Widower	Self-employment	Secondary school	< 3	Yes	No	No	Yes	No	No	Yes	No	Mud	Yes	No	No	No	Yes	Yes	Don't use	No	No one	Irregular	Yes	Traditional medication	Yes	Herbalist	Traditional medication	Spring water	Spring water	No	No one	Yes	Pit latrine	Yes	Herbalist	Traditional medication	Negative	< 500	Negative	No one	No one
188	F	40	≥ 40	Single	Self-employment	Secondary school	< 3	Yes	Yes	Yes	Yes	Yes	Yes	No	Yes	Cement	Yes	No	Yes	No	Yes	No	Irregular	Yes	Market	Don't use	No	No one	Yes	Health center	ACT	Water well	Tap water	Yes	Filtration	No	Pit latrine	Yes	Health center	Ceftriaxone	Positive	[500- 2500]	Positive	Salmonella Typhi, Para-typhi B	Co-infection
189	M	39.2	] 37.5-39.5]	Single	Self-employment	University	[3-7]	Yes	No	Yes	No	Yes	No	No	No	Cement	Yes	Yes	No	No	Yes	No	Don't use	No	No one	Don't use	No	No one	Yes	Auto-medication	Chloroquinine	Borehole	Borehole	No	No one	Yes	Water system	Yes	Health center	Ciprofloxacine	Positive	> 2500	Negative	No one	Malaria mono-infection
190	M	38	] 37.5-39.5]	Single	Self-employment	Secondary school	[3-7]	Yes	No	No	Yes	No	No	No	No	Cement	Yes	No	No	No	No	No	Regular	No	Market	Don't use	No	No one	Yes	Auto-medication	ACT	Water well	Borehole	Yes	Bleach	Yes	Water system	Yes	Health center	Ceftriaxone	Negative	< 500	Negative	No one	No one
191	F	38.1	] 37.5-39.5]	Single	Self-employment	University	[3-7]	Yes	Yes	No	No	No	No	No	No	Cement	Yes	No	Yes	No	No	Yes	Regular	No	Market	Don't use	No	No one	Yes	Auto-medication	Chloroquinine	Borehole	Borehole	No	No one	Yes	Water system	Yes	Health center	Ceftriaxone	Negative	< 500	Negative	No one	No one
192	M	38	] 37.5-39.5]	Single	Self-employment	Secondary school	< 3	Yes	No	No	No	No	No	No	Yes	Cement	Yes	No	No	No	No	No	Regular	No	Campaign	Don't use	No	No one	Yes	Health center	ACT	Borehole	Borehole	No	No one	No	Water system	Yes	Health center	Ceftriaxone	Negative	< 500	Negative	No one	No one
193	F	39	] 37.5-39.5]	Married	Employee	University	< 3	Yes	No	No	Yes	No	Yes	No	Yes	Cement	Yes	No	Yes	No	No	Yes	Don't use	Yes	No one	Regular	No	No one	Yes	Health center	ACT	Borehole	Borehole	No	No one	Yes	Water system	Yes	Health center	Ceftriaxone	Negative	< 500	Positive	Salmonella Para-typhi A,C	Typhoid mono-infection
194	F	37.5	≤ 37.5	Single	Civil servant	University	< 3	Yes	No	No	Yes	Yes	No	No	No	Cement	Yes	Yes	No	No	No	No	Regular	No	Campaign	Don't use	No	No one	Yes	Health center	ACT	Tap water	Tap water	Yes	Filtration	Yes	Water system	Yes	Health center	Ciprofloxacine	Negative	< 500	Negative	No one	No one
195	F	38.3	] 37.5-39.5]	Married	Self-employment	Secondary school	< 3	Yes	No	No	Yes	No	Yes	Yes	Yes	Wood	Yes	No	No	No	No	No	Regular	Yes	Health center	Irregular	No	No one	Yes	Health center	ACT	Borehole	Borehole	No	No one	Yes	Pit latrine	Yes	Herbalist	Traditional medication	Negative	< 500	Positive	Salmonella Para-typhi B	Typhoid mono-infection
196	F	37.8	] 37.5-39.5]	Widower	Employee	University	[3-7]	Yes	No	No	Yes	No	No	No	No	Mud	No	No	Yes	No	No	No	Irregular	No	Health center	Irregular	No	No one	Yes	Health center	ACT	Borehole	Borehole	No	No one	Yes	Water system	Yes	Health center	Ceftriaxone	Negative	< 500	Negative	No one	No one
197	F	37.8	] 37.5-39.5]	Married	Civil servant	University	< 3	Yes	No	No	No	No	Yes	No	No	Cement	Yes	No	No	No	No	No	Regular	No	Campaign	Don't use	No	No one	Yes	Health center	ACT	Water well	Mineral	No	No one	Yes	Water system	Yes	Herbalist	Traditional medication	Negative	< 500	Negative	No one	No one
198	M	37.6	] 37.5-39.5]	Single	Self-employment	Secondary school	[3-7]	Yes	No	No	Yes	No	No	Yes	No	Cement	Yes	No	Yes	No	No	No	Regular	No	Campaign	Don't use	No	No one	Yes	Health center	ACT	Borehole	Borehole	No	No one	No	Water system	No	Health center	Ceftriaxone	Negative	< 500	Negative	No one	No one
199	M	39	] 37.5-39.5]	Divorced	Employee	University	< 3	Yes	Yes	Yes	Yes	Yes	Yes	Yes	Yes	Wood	No	No	No	Yes	No	No	Regular	Yes	Market	Don't use	No	No one	Yes	Health center	Chloroquinine	Water well	Borehole	No	No one	Yes	Pit latrine	Yes	Herbalist	Traditional medication	Positive	[500- 2500]	Positive	Salmonella Typhi	Co-infection
200	F	38.2	] 37.5-39.5]	Married	Self-employment	Secondary school	[3-7]	Yes	No	No	No	No	No	No	No	Cement	Yes	No	Yes	No	No	No	Regular	No	Campaign	Don't use	No	No one	Yes	Health center	ACT	Water well	Borehole	No	No one	Yes	Water system	Yes	Health center	Ceftriaxone	Negative	< 500	Negative	No one	No one
201	F	38.3	] 37.5-39.5]	Single	Self-employment	Secondary school	[3-7]	Yes	Yes	No	No	No	No	No	Yes	Cement	Yes	No	No	No	No	No	Irregular	No	Market	Don't use	No	No one	Yes	Health center	Chloroquinine	Water well	Tap water	Yes	Filtration	Yes	Pit latrine	Yes	Health center	Ciprofloxacine	Negative	< 500	Negative	No one	No one
202	M	38	] 37.5-39.5]	Single	Employee	University	> 7	Yes	Yes	Yes	Yes	Yes	Yes	No	No	Cement	Yes	Yes	No	No	No	No	Don't use	No	No one	Irregular	No	No one	Yes	Health center	ACT	Borehole	Borehole	No	No one	Yes	Water system	Yes	Health center	Ceftriaxone	Positive	[500- 2500]	Negative	No one	Malaria mono-infection
203	M	37.5	≤ 37.5	Single	Self-employment	Secondary school	[3-7]	Yes	No	No	Yes	Yes	No	No	No	Cement	Yes	Yes	Yes	No	No	No	Regular	No	Market	Don't use	No	No one	Yes	Auto-medication	Chloroquinine	Borehole	Borehole	No	No one	Yes	Water system	Yes	Health center	Ceftriaxone	Negative	< 500	Negative	No one	No one
204	M	39	] 37.5-39.5]	Single	Self-employment	Secondary school	> 7	Yes	No	Yes	No	Yes	No	No	No	Cement	Yes	Yes	No	No	No	No	Irregular	No	Campaign	Don't use	No	No one	Yes	Auto-medication	ACT	Borehole	Borehole	No	No one	Yes	Pit latrine	Yes	Health center	Ceftriaxone	Positive	[500- 2500]	Negative	No one	Malaria mono-infection
205	F	38.1	] 37.5-39.5]	Single	Self-employment	University	[3-7]	Yes	No	No	Yes	No	Yes	No	Yes	Cement	Yes	No	No	Yes	No	No	Regular	Yes	Health center	Don't use	No	No one	Yes	Auto-medication	Chloroquinine	Borehole	Borehole	No	No one	Yes	Water system	Yes	Health center	Ceftriaxone	Negative	< 500	Positive	Salmonella Typhi	Typhoid mono-infection
206	F	37	≤ 37.5	Widower	Self-employment	Secondary school	[3-7]	No	No	No	No	No	Yes	No	No	Cement	Yes	No	No	No	Yes	Yes	Regular	No	Campaign	Don't use	Yes	Traditional medication	Yes	Herbalist	Traditional medication	Borehole	Mineral	No	No one	Yes	Pit latrine	Yes	Herbalist	Traditional medication	Negative	< 500	Negative	No one	No one
207	F	36.9	≤ 37.5	Married	Self-employment	University	< 3	Yes	No	No	Yes	No	No	No	No	Mud	Yes	No	Yes	No	No	No	Regular	No	Campaign	Don't use	No	No one	Yes	Health center	ACT	Spring water	Borehole	Yes	Bleach	Yes	Water system	Yes	Health center	Ceftriaxone	Negative	< 500	Negative	No one	No one
208	F	38	] 37.5-39.5]	Single	Employee	University	[3-7]	Yes	No	No	Yes	No	Yes	Yes	No	Cement	Yes	No	No	Yes	No	Yes	Regular	No	Campaign	Don't use	No	No one	Yes	Health center	Chloroquinine	Tap water	Tap water	No	No one	Yes	Pit latrine	Yes	Health center	Ciprofloxacine	Negative	< 500	Positive	Salmonella Typhi, Para-typhi B	Typhoid mono-infection
209	F	37.2	≤ 37.5	Married	Civil servant	University	[3-7]	Yes	No	No	No	Yes	No	No	No	Mud	Yes	No	Yes	No	No	No	Regular	No	Health center	Don't use	No	No one	Yes	Health center	ACT	Water well	Tap water	Yes	Filtration	Yes	Water system	Yes	Health center	Ceftriaxone	Negative	< 500	Negative	No one	No one
210	F	38.2	] 37.5-39.5]	Single	Employee	Secondary school	[3-7]	Yes	No	No	Yes	No	No	No	No	Cement	Yes	Yes	No	No	No	No	Don't use	No	No one	Regular	No	No one	Yes	Auto-medication	ACT	Borehole	Borehole	No	No one	Yes	Water system	Yes	Herbalist	Traditional medication	Negative	< 500	Negative	No one	No one
211	F	37.7	] 37.5-39.5]	Married	Employee	University	[3-7]	Yes	No	No	No	No	No	No	Yes	Cement	Yes	No	Yes	No	No	No	Regular	No	Market	Don't use	No	No one	Yes	Health center	ACT	Borehole	Borehole	No	No one	Yes	Water system	Yes	Health center	Ceftriaxone	Negative	< 500	Negative	No one	No one
212	F	38	] 37.5-39.5]	Married	Self-employment	University	[3-7]	Yes	Yes	Yes	No	Yes	No	No	No	Wood	No	No	No	No	No	Yes	Regular	No	Market	Don't use	No	No one	Yes	Health center	ACT	Borehole	Borehole	No	No one	Yes	Pit latrine	Yes	Herbalist	Traditional medication	Positive	> 2500	Negative	No one	Malaria mono-infection
213	F	37.5	≤ 37.5	Married	Civil servant	University	< 3	Yes	No	No	Yes	No	No	No	No	Cement	Yes	No	No	No	No	No	Regular	No	Market	Don't use	No	No one	Yes	Health center	ACT	Water well	Tap water	Yes	Boiling	Yes	Water system	Yes	Health center	Ceftriaxone	Negative	< 500	Negative	No one	No one
214	F	38	] 37.5-39.5]	Single	Self-employment	Primary school	< 3	Yes	No	No	No	No	Yes	Yes	No	Cement	Yes	No	Yes	No	Yes	No	Don't use	No	No one	Regular	No	No one	Yes	Health center	ACT	Borehole	Mineral	No	No one	No	Water system	No	Health center	Ceftriaxone	Negative	< 500	Negative	No one	No one
215	F	38.2	] 37.5-39.5]	Single	Self-employment	Secondary school	[3-7]	Yes	No	No	Yes	No	No	No	No	Cement	Yes	No	No	No	No	No	Regular	No	Market	Don't use	No	No one	Yes	Health center	ACT	Borehole	Borehole	No	No one	Yes	Water system	Yes	Health center	Ceftriaxone	Negative	< 500	Negative	No one	No one
216	M	38	] 37.5-39.5]	Single	Self-employment	Primary school	< 3	Yes	No	No	Yes	No	Yes	No	Yes	Cement	Yes	No	No	Yes	No	No	Regular	Yes	Health center	Don't use	No	No one	Yes	Health center	ACT	Borehole	Borehole	No	No one	No	Water system	No	Health center	Ceftriaxone	Negative	< 500	Positive	Salmonella Typhi	Typhoid mono-infection
217	F	37.8	] 37.5-39.5]	Single	Self-employment	University	[3-7]	Yes	No	No	Yes	No	No	No	No	Cement	Yes	No	No	No	No	No	Regular	No	Campaign	Don't use	No	No one	Yes	Auto-medication	ACT	Borehole	Borehole	No	No one	Yes	Water system	Yes	Health center	Ceftriaxone	Negative	< 500	Negative	No one	No one
218	F	37.6	] 37.5-39.5]	Married	Self-employment	University	< 3	Yes	No	No	No	No	No	No	No	Cement	Yes	No	Yes	No	No	No	Regular	No	Campaign	Don't use	Yes	Traditional medication	Yes	Herbalist	Traditional medication	Borehole	Mineral	No	No one	Yes	Water system	Yes	Herbalist	Traditional medication	Negative	< 500	Negative	No one	No one
219	F	39.3	] 37.5-39.5]	Single	Self-employment	Secondary school	[3-7]	Yes	Yes	No	No	No	No	No	Yes	Cement	No	No	No	Yes	No	Yes	Irregular	No	Campaign	Don't use	No	No one	Yes	Health center	Chloroquinine	Borehole	Borehole	No	No one	No	Water system	No	Health center	Ceftriaxone	Positive	> 2500	Negative	No one	Malaria mono-infection
220	F	38	] 37.5-39.5]	Single	Self-employment	University	[3-7]	Yes	Yes	No	Yes	No	Yes	Yes	Yes	Cement	Yes	Yes	Yes	No	No	No	Regular	Yes	Market	Don't use	No	No one	Yes	Auto-medication	Chloroquinine	Spring water	Spring water	No	No one	Yes	Pit latrine	Yes	Auto-medication	Ciprofloxacine	Negative	< 500	Positive	Salmonella Typhi, Para-typhi A	Typhoid mono-infection
221	F	39	] 37.5-39.5]	Married	Civil servant	University	[3-7]	Yes	Yes	No	Yes	Yes	No	No	No	Cement	Yes	No	No	No	No	Yes	Don't use	No	No one	Irregular	No	No one	Yes	Auto-medication	Chloroquinine	Borehole	Borehole	No	No one	Yes	Water system	Yes	Health center	Ceftriaxone	Positive	> 2500	Positive	Salmonella Typhi, Para-typhi A,C	Co-infection
222	F	38	] 37.5-39.5]	Divorced	Employee	University	< 3	Yes	No	No	Yes	No	No	No	No	Cement	Yes	No	Yes	No	No	No	Regular	No	Health center	Don't use	No	No one	Yes	Health center	ACT	Borehole	Borehole	Yes	Filtration	Yes	Water system	Yes	Health center	Ceftriaxone	Negative	< 500	Negative	No one	No one
223	F	37.5	≤ 37.5	Married	Self-employment	Secondary school	> 7	Yes	No	Yes	No	Yes	No	No	No	Cement	Yes	No	No	No	Yes	No	Regular	No	Market	Don't use	No	No one	Yes	Auto-medication	ACT	Borehole	Borehole	No	No one	Yes	Water system	Yes	Auto-medication	Ciprofloxacine	Negative	< 500	Negative	No one	No one
224	F	41.5	≥ 40	Married	Self-employment	Secondary school	< 3	Yes	Yes	Yes	No	No	No	No	No	Cement	No	No	Yes	No	No	Yes	Regular	No	Market	Don't use	Yes	Traditional medication	Yes	Herbalist	Traditional medication	Tap water	Mineral	No	No one	Yes	Water system	Yes	Herbalist	Traditional medication	Negative	< 500	Negative	No one	No one
225	F	37	≤ 37.5	Single	Self-employment	Secondary school	[3-7]	Yes	Yes	No	No	No	Yes	No	No	Cement	Yes	No	Yes	No	No	No	Regular	No	Market	Don't use	No	No one	Yes	Health center	ACT	Borehole	Borehole	No	No one	Yes	Water system	Yes	Health center	Ceftriaxone	Negative	< 500	Negative	No one	No one
226	F	37.6	] 37.5-39.5]	Single	Self-employment	University	[3-7]	Yes	No	No	No	No	No	Yes	No	Cement	Yes	Yes	No	No	No	No	Irregular	No	Campaign	Don't use	No	No one	Yes	Auto-medication	ACT	Borehole	Borehole	No	No one	Yes	Water system	Yes	Health center	Ceftriaxone	Negative	< 500	Negative	No one	No one
227	F	38.2	] 37.5-39.5]	Married	Employee	Secondary school	[3-7]	Yes	No	No	No	Yes	No	No	No	Cement	Yes	No	No	Yes	No	No	Irregular	No	Campaign	Irregular	No	No one	Yes	Health center	ACT	Borehole	Mineral	No	No one	Yes	Water system	Yes	Health center	Ceftriaxone	Negative	< 500	Negative	No one	No one
228	F	39	] 37.5-39.5]	Married	Civil servant	University	< 3	Yes	No	No	No	No	No	No	No	Cement	Yes	Yes	Yes	No	No	No	Regular	No	Health center	Irregular	No	No one	Yes	Auto-medication	ACT	Borehole	Borehole	No	No one	Yes	Water system	Yes	Auto-medication	Ciprofloxacine	Negative	< 500	Negative	No one	No one
229	F	38	] 37.5-39.5]	Single	Self-employment	University	[3-7]	Yes	No	No	Yes	No	No	No	No	Cement	Yes	No	No	No	No	No	Regular	No	Market	Don't use	No	No one	Yes	Auto-medication	ACT	Spring water	Borehole	No	No one	Yes	Water system	Yes	Health center	Ceftriaxone	Negative	< 500	Negative	No one	No one
230	F	37.7	] 37.5-39.5]	Single	Self-employment	Primary school	< 3	Yes	No	No	Yes	No	No	No	No	Cement	Yes	No	No	No	No	Yes	Regular	No	Market	Don't use	No	No one	Yes	Health center	ACT	Borehole	Borehole	No	No one	Yes	Water system	Yes	Health center	Ceftriaxone	Negative	< 500	Negative	No one	No one
231	F	39	] 37.5-39.5]	Married	Self-employment	Secondary school	[3-7]	Yes	Yes	No	No	Yes	No	No	No	Cement	Yes	No	No	Yes	Yes	Yes	Don't use	No	No one	Irregular	No	No one	Yes	Auto-medication	Traditional medication	Water well	Tap water	Yes	Filtration	Yes	Pit latrine	Yes	Herbalist	Traditional medication	Positive	> 2500	Negative	No one	Malaria mono-infection
232	M	37.9	] 37.5-39.5]	Single	Self-employment	Primary school	< 3	Yes	Yes	No	No	No	Yes	No	No	Cement	Yes	No	Yes	No	No	No	Regular	Yes	Market	Don't use	No	No one	Yes	Health center	Chloroquinine	Borehole	Borehole	No	No one	No	Water system	No	Health center	Ceftriaxone	Negative	< 500	Negative	No one	No one
233	F	37	≤ 37.5	Single	Self-employment	University	[3-7]	Yes	Yes	No	No	No	No	Yes	No	Cement	No	Yes	Yes	No	No	No	Regular	No	Campaign	Don't use	No	No one	Yes	Auto-medication	ACT	Borehole	Borehole	No	No one	Yes	Pit latrine	Yes	Health center	Ciprofloxacine	Negative	< 500	Negative	No one	No one
234	F	37.6	] 37.5-39.5]	Married	Civil servant	University	< 3	Yes	No	No	No	Yes	No	No	No	Cement	Yes	No	No	No	No	No	Irregular	No	Market	Don't use	No	No one	Yes	Health center	ACT	Tap water	Mineral	No	No one	Yes	Water system	Yes	Health center	Ciprofloxacine	Negative	< 500	Negative	No one	No one
235	F	38.1	] 37.5-39.5]	Widower	Civil servant	University	< 3	Yes	No	No	No	No	Yes	Yes	No	Mud	No	No	Yes	No	Yes	No	Regular	No	Market	Don't use	Yes	Traditional medication	Yes	Health center	ACT	Water well	Borehole	No	No one	Yes	Water system	Yes	Herbalist	Traditional medication	Negative	< 500	Negative	No one	No one
236	M	38	] 37.5-39.5]	Married	Employee	University	< 3	Yes	Yes	Yes	No	No	No	No	Yes	Cement	Yes	Yes	No	No	No	No	Don't use	No	No one	Irregular	No	No one	Yes	Health center	ACT	Water well	Borehole	No	No one	Yes	Water system	Yes	Health center	Ciprofloxacine	Positive	[500- 2500]	Negative	No one	Malaria mono-infection
237	F	38.2	] 37.5-39.5]	Married	Self-employment	University	[3-7]	Yes	Yes	Yes	No	Yes	No	No	No	Cement	Yes	No	No	No	Yes	Yes	Irregular	Yes	Market	Don't use	No	No one	Yes	Health center	ACT	Water well	Borehole	No	No one	Yes	Water system	Yes	Health center	Ceftriaxone	Positive	[500- 2500]	Negative	No one	Malaria mono-infection
238	F	38.5	] 37.5-39.5]	Married	Civil servant	University	[3-7]	Yes	Yes	No	No	Yes	No	No	No	Cement	Yes	Yes	No	Yes	No	Yes	Irregular	No	Market	Don't use	No	No one	Yes	Health center	ACT	Borehole	Borehole	No	No one	Yes	Water system	Yes	Health center	Ceftriaxone	Positive	[500- 2500]	Negative	No one	Malaria mono-infection
239	F	37.5	≤ 37.5	Divorced	Self-employment	University	< 3	Yes	No	Yes	No	No	No	No	No	Cement	Yes	No	Yes	No	No	No	Regular	No	Health center	Don't use	No	No one	Yes	Auto-medication	ACT	Borehole	Borehole	No	No one	Yes	Water system	Yes	Health center	Ciprofloxacine	Negative	< 500	Negative	No one	No one
240	F	37.8	] 37.5-39.5]	Single	Employee	Secondary school	< 3	Yes	Yes	Yes	Yes	No	No	No	Yes	Cement	No	Yes	No	No	No	No	Irregular	No	Health center	Regular	No	No one	Yes	Health center	ACT	Spring water	Borehole	No	No one	Yes	Water system	Yes	Herbalist	Traditional medication	Positive	[500- 2500]	Negative	No one	Malaria mono-infection
241	F	38	] 37.5-39.5]	Married	Self-employment	Secondary school	< 3	Yes	No	No	Yes	No	No	No	No	Cement	Yes	Yes	No	No	No	No	Regular	No	Campaign	Don't use	No	No one	Yes	Health center	ACT	Tap water	Tap water	Yes	Filtration	Yes	Water system	Yes	Health center	Ciprofloxacine	Negative	< 500	Negative	No one	No one
242	F	39	] 37.5-39.5]	Single	Self-employment	University	> 7	Yes	Yes	Yes	Yes	Yes	No	No	Yes	Cement	Yes	Yes	No	No	No	No	Don't use	No	No one	Don't use	No	No one	Yes	Auto-medication	Chloroquinine	Spring water	Spring water	Yes	Bleach	Yes	Water system	Yes	Health center	Ceftriaxone	Positive	> 2500	Negative	No one	Malaria mono-infection
243	F	37.2	≤ 37.5	Married	Employee	University	[3-7]	Yes	No	Yes	No	No	No	No	No	Cement	Yes	No	No	No	No	Yes	Regular	No	Campaign	Don't use	No	No one	Yes	Health center	ACT	Borehole	Borehole	No	No one	Yes	Water system	Yes	Health center	Ceftriaxone	Negative	< 500	Negative	No one	No one
244	M	37.6	] 37.5-39.5]	Single	Self-employment	University	[3-7]	No	Yes	No	Yes	Yes	No	No	Yes	Cement	Yes	Yes	No	No	No	No	Regular	No	Campaign	Irregular	No	No one	Yes	Auto-medication	ACT	Spring water	Spring water	Yes	Filtration	Yes	Pit latrine	Yes	Health center	Ceftriaxone	Negative	< 500	Negative	No one	No one
245	F	37	≤ 37.5	Married	Self-employment	Secondary school	[3-7]	Yes	Yes	No	No	No	No	No	No	Wood	Yes	No	No	Yes	No	No	Regular	No	Market	Don't use	No	No one	Yes	Health center	ACT	Borehole	Borehole	No	No one	Yes	Water system	Yes	Health center	Ceftriaxone	Negative	< 500	Negative	No one	No one
246	F	38	] 37.5-39.5]	Single	Self-employment	Never attended school	[3-7]	Yes	No	No	No	No	No	No	No	Cement	Yes	No	No	No	No	No	Regular	No	Health center	Don't use	No	No one	No	Health center	Chloroquinine	Borehole	Mineral	No	No one	No	Water system	No	Health center	Ceftriaxone	Negative	< 500	Negative	No one	No one
247	F	37	≤ 37.5	Married	Employee	University	[3-7]	Yes	No	No	No	No	Yes	No	No	Cement	Yes	No	Yes	No	No	No	Irregular	Yes	Market	Don't use	No	No one	Yes	Health center	ACT	Tap water	Tap water	No	No one	Yes	Pit latrine	Yes	Herbalist	Traditional medication	Negative	< 500	Positive	Salmonella Typhi	Typhoid mono-infection
248	F	37.6	] 37.5-39.5]	Married	Self-employment	Secondary school	[3-7]	Yes	No	No	Yes	No	Yes	No	No	Cement	Yes	No	No	No	Yes	No	Regular	Yes	Health center	Don't use	No	No one	Yes	Health center	ACT	Borehole	Borehole	No	No one	Yes	Pit latrine	Yes	Health center	Ceftriaxone	Negative	< 500	Positive	Salmonella Typhi, Para-typhi A	Typhoid mono-infection
249	F	39	] 37.5-39.5]	Single	Self-employment	Primary school	< 3	Yes	No	No	No	No	Yes	Yes	No	Cement	Yes	No	No	No	Yes	Yes	Regular	No	Campaign	Regular	No	No one	Yes	Health center	ACT	Borehole	Borehole	No	No one	No	Water system	No	Health center	Ceftriaxone	Negative	< 500	Negative	No one	No one
250	F	38.1	] 37.5-39.5]	Single	Self-employment	Primary school	< 3	Yes	Yes	No	No	Yes	No	No	No	Mud	Yes	No	No	No	Yes	Yes	Irregular	No	Health center	Irregular	No	No one	Yes	Health center	ACT	Borehole	Borehole	No	No one	No	Water system	No	Health center	Ceftriaxone	Positive	[500- 2500]	Negative	No one	Malaria mono-infection
251	M	38	] 37.5-39.5]	Married	Self-employment	University	[3-7]	Yes	No	No	No	No	Yes	No	No	Cement	Yes	Yes	No	No	No	No	Regular	No	Market	Don't use	No	No one	Yes	Health center	ACT	Water well	Borehole	No	No one	Yes	Water system	Yes	Health center	Ceftriaxone	Negative	< 500	Negative	No one	No one
252	M	37.5	≤ 37.5	Single	Self-employment	University	[3-7]	Yes	No	No	Yes	No	No	Yes	No	Mud	Yes	Yes	Yes	No	No	No	Regular	No	Market	Don't use	No	No one	Yes	Auto-medication	ACT	Spring water	Borehole	No	No one	Yes	Pit latrine	Yes	Health center	Ciprofloxacine	Negative	< 500	Negative	No one	No one
253	M	39	] 37.5-39.5]	Single	Self-employment	Primary school	< 3	Yes	Yes	Yes	Yes	No	No	No	Yes	Cement	Yes	No	No	Yes	No	Yes	Don't use	Yes	No one	Irregular	No	No one	Yes	Health center	Chloroquinine	Tap water	Borehole	No	No one	No	Water system	No	Health center	Ceftriaxone	Positive	> 2500	Negative	No one	Malaria mono-infection
254	F	37.7	] 37.5-39.5]	Single	Civil servant	University	[3-7]	Yes	No	No	Yes	No	Yes	No	No	Cement	Yes	Yes	Yes	No	No	No	Regular	No	Campaign	Irregular	No	No one	Yes	Health center	ACT	Borehole	Borehole	No	No one	Yes	Water system	Yes	Health center	Ceftriaxone	Negative	< 500	Positive	Salmonella Para-typhi A,B	Typhoid mono-infection
255	F	38	] 37.5-39.5]	Married	Self-employment	Secondary school	[3-7]	Yes	No	No	No	No	Yes	No	Yes	Cement	Yes	No	Yes	No	No	No	Regular	Yes	Market	Don't use	No	No one	Yes	Health center	ACT	Tap water	Tap water	No	No one	Yes	Water system	Yes	Health center	Ceftriaxone	Negative	< 500	Positive	Salmonella Typhi, Para-typhi B	Typhoid mono-infection
256	F	37.6	] 37.5-39.5]	Widower	Self-employment	Primary school	[3-7]	Yes	No	No	Yes	No	Yes	No	No	Cement	Yes	No	No	No	No	No	Regular	No	Market	Don't use	No	No one	Yes	Health center	ACT	Water well	Tap water	No	No one	Yes	Pit latrine	Yes	Herbalist	Traditional medication	Negative	< 500	Positive	Salmonella Para-typhi A	Typhoid mono-infection
257	F	37	≤ 37.5	Married	Civil servant	University	< 3	Yes	Yes	No	No	Yes	No	No	No	Cement	Yes	No	No	No	No	No	Regular	Yes	Campaign	Don't use	No	No one	Yes	Health center	ACT	Water well	Borehole	No	No one	Yes	Water system	Yes	Herbalist	Traditional medication	Negative	< 500	Negative	No one	No one
258	F	37.2	≤ 37.5	Married	Employee	University	[3-7]	Yes	Yes	No	Yes	No	Yes	No	No	Cement	Yes	No	No	No	No	No	Regular	No	Market	Don't use	No	No one	Yes	Auto-medication	ACT	Spring water	Spring water	No	No one	Yes	Water system	Yes	Health center	Ciprofloxacine	Negative	< 500	Positive	Salmonella Para-typhi B	Typhoid mono-infection
259	F	37	≤ 37.5	Widower	Self-employment	University	< 3	No	No	No	Yes	Yes	Yes	Yes	No	Cement	Yes	No	Yes	No	Yes	Yes	Regular	No	Market	Don't use	Yes	Traditional medication	Yes	Herbalist	Traditional medication	Water well	Mineral	No	No one	Yes	Water system	Yes	Herbalist	Traditional medication	Negative	< 500	Negative	No one	No one
260	F	37.4	≤ 37.5	Married	Civil servant	University	< 3	Yes	No	No	Yes	Yes	Yes	No	No	Cement	Yes	No	Yes	No	Yes	No	Regular	No	Market	Don't use	No	No one	Yes	Health center	ACT	Borehole	Borehole	No	No one	Yes	Water system	Yes	Health center	Ceftriaxone	Negative	< 500	Negative	No one	No one
261	M	37.1	≤ 37.5	Married	Civil servant	University	< 3	No	No	Yes	Yes	No	No	No	No	Cement	Yes	No	No	No	No	No	Irregular	Yes	Campaign	Irregular	No	No one	Yes	Herbalist	Traditional medication	Water well	Borehole	Yes	Filtration	Yes	Pit latrine	Yes	Herbalist	Traditional medication	Negative	< 500	Negative	No one	No one
262	F	39	] 37.5-39.5]	Single	Self-employment	Primary school	[3-7]	Yes	No	No	No	No	No	No	No	Cement	Yes	No	No	No	No	Yes	Regular	No	Campaign	Don't use	No	No one	Yes	Health center	ACT	Borehole	Borehole	No	No one	Yes	Water system	Yes	Health center	Ciprofloxacine	Negative	< 500	Negative	No one	No one
263	F	38	] 37.5-39.5]	Widower	Self-employment	Secondary school	< 3	Yes	No	No	Yes	No	No	No	No	Cement	Yes	No	No	No	No	No	Don't use	No	Market	Regular	No	No one	Yes	Health center	ACT	Borehole	Mineral	No	No one	Yes	Water system	Yes	Health center	Ciprofloxacine	Negative	< 500	Negative	No one	No one
264	F	37.6	] 37.5-39.5]	Single	Employee	University	< 3	Yes	No	No	No	Yes	No	No	No	Cement	No	Yes	Yes	No	No	No	Regular	No	Market	Don't use	No	No one	Yes	Health center	ACT	Borehole	Borehole	No	No one	Yes	Water system	Yes	Health center	Ciprofloxacine	Negative	< 500	Negative	No one	No one
265	F	38.2	] 37.5-39.5]	Single	Self-employment	Primary school	< 3	Yes	No	No	Yes	No	No	No	Yes	Wood	Yes	No	No	No	No	No	Regular	No	Market	Don't use	No	No one	Yes	Health center	ACT	Water well	Borehole	No	No one	No	Water system	No	Health center	Ceftriaxone	Negative	< 500	Negative	No one	No one
266	F	37.9	] 37.5-39.5]	Married	Employee	University	[3-7]	Yes	No	Yes	No	Yes	Yes	No	No	Cement	Yes	No	No	No	No	No	Regular	No	Market	Don't use	No	No one	Yes	Health center	ACT	Tap water	Borehole	No	No one	Yes	Pit latrine	Yes	Health center	Ciprofloxacine	Negative	< 500	Positive	Salmonella Typhi	Typhoid mono-infection
267	F	38.5	] 37.5-39.5]	Single	Self-employment	Secondary school	< 3	Yes	Yes	No	Yes	No	Yes	No	Yes	Cement	Yes	No	Yes	No	No	Yes	Regular	No	Campaign	Don't use	No	No one	Yes	Health center	ACT	Borehole	Borehole	No	No one	Yes	Water system	Yes	Health center	Ceftriaxone	Negative	< 500	Positive	Salmonella Para-typhi A,B	Typhoid mono-infection
268	F	38.9	] 37.5-39.5]	Single	Self-employment	Secondary school	[3-7]	Yes	Yes	Yes	No	Yes	No	No	Yes	Mud	Yes	No	No	No	No	No	Irregular	No	Market	Don't use	No	No one	Yes	Health center	ACT	Water well	Borehole	No	No one	Yes	Water system	Yes	Health center	Ceftriaxone	Positive	[500- 2500]	Negative	No one	Malaria mono-infection
269	M	36.8	≤ 37.5	Single	Self-employment	University	[3-7]	Yes	No	No	No	No	No	No	No	Cement	Yes	Yes	No	No	No	No	Don't use	No	No one	Regular	No	No one	Yes	Auto-medication	ACT	Borehole	Borehole	No	No one	Yes	Pit latrine	Yes	Herbalist	Traditional medication	Negative	< 500	Negative	No one	No one
270	F	36	≤ 37.5	Single	Self-employment	Secondary school	[3-7]	No	Yes	Yes	No	No	Yes	No	No	Cement	Yes	No	Yes	No	Yes	No	Regular	No	Campaign	Don't use	No	No one	Yes	Auto-medication	Chloroquinine	Tap water	Borehole	Yes	Filtration	No	Water system	Yes	Health center	Ceftriaxone	Negative	< 500	Negative	No one	No one
271	M	35	≤ 37.5	Single	Self-employment	Primary school	< 3	Yes	No	No	No	No	Yes	No	No	Cement	Yes	No	No	Yes	No	Yes	Don't use	No	No one	Irregular	No	No one	Yes	Auto-medication	Chloroquinine	Borehole	Borehole	No	No one	No	Water system	No	Health center	Ceftriaxone	Positive	[500- 2500]	Positive	Salmonella Typhi	Co-infection
272	F	37.3	≤ 37.5	Married	Employee	University	< 3	Yes	Yes	No	No	No	No	No	No	Cement	Yes	No	No	No	No	No	Regular	No	Market	Don't use	No	No one	Yes	Health center	ACT	Water well	Mineral	Yes	Bleach	Yes	Water system	Yes	Health center	Ceftriaxone	Negative	< 500	Negative	No one	No one
273	M	38	] 37.5-39.5]	Married	Civil servant	University	< 3	Yes	Yes	Yes	Yes	Yes	No	No	No	Cement	Yes	No	Yes	No	No	Yes	Regular	No	Market	Don't use	No	No one	Yes	Health center	ACT	Water well	Borehole	No	No one	Yes	Water system	Yes	Health center	Ciprofloxacine	Positive	> 2500	Negative	No one	Malaria mono-infection
274	F	37.3	≤ 37.5	Married	Self-employment	Secondary school	[3-7]	No	Yes	No	Yes	Yes	No	No	No	Mud	Yes	No	No	No	No	No	Regular	No	Campaign	Don't use	No	No one	Yes	Health center	ACT	Borehole	Borehole	No	No one	Yes	Water system	Yes	Health center	Ciprofloxacine	Negative	< 500	Negative	No one	No one
275	F	37.6	] 37.5-39.5]	Married	Employee	Secondary school	> 7	No	No	Yes	No	No	Yes	No	No	Mud	No	No	No	Yes	No	No	Regular	No	Campaign	Don't use	No	No one	Yes	Auto-medication	ACT	Spring water	Spring water	Yes	Filtration	Yes	Water system	Yes	Auto-medication	Ciprofloxacine	Negative	< 500	Negative	No one	No one
276	F	39	] 37.5-39.5]	Single	Self-employment	University	[3-7]	Yes	Yes	Yes	Yes	Yes	No	No	Yes	Cement	Yes	Yes	No	No	Yes	Yes	Irregular	No	Market	Don't use	No	No one	Yes	Auto-medication	ACT	Borehole	Borehole	No	No one	Yes	Water system	Yes	Health center	Ceftriaxone	Positive	[500- 2500]	Negative	No one	Malaria mono-infection
277	M	37.7	] 37.5-39.5]	Married	Self-employment	University	< 3	Yes	No	No	No	No	Yes	No	No	Cement	Yes	No	No	No	No	No	Regular	No	Campaign	Don't use	No	No one	Yes	Health center	ACT	Water well	Borehole	No	No one	Yes	Pit latrine	Yes	Health center	Ceftriaxone	Negative	< 500	Negative	No one	No one
278	M	38.2	] 37.5-39.5]	Married	Civil servant	University	[3-7]	No	Yes	No	Yes	Yes	No	No	No	Cement	Yes	No	No	No	No	No	Irregular	No	Campaign	Regular	No	No one	Yes	Health center	ACT	Water well	Mineral	No	No one	Yes	Water system	Yes	Health center	Ceftriaxone	Negative	< 500	Negative	No one	No one
279	F	36.3	≤ 37.5	Divorced	Civil servant	University	[3-7]	Yes	No	No	Yes	Yes	Yes	No	No	Cement	Yes	No	No	No	Yes	No	Regular	No	Market	Regular	No	No one	Yes	Health center	ACT	Water well	Mineral	No	No one	Yes	Water system	Yes	Health center	Ceftriaxone	Negative	< 500	Negative	No one	No one
280	M	37.6	] 37.5-39.5]	Married	Civil servant	University	< 3	Yes	Yes	No	Yes	No	No	No	No	Cement	Yes	No	No	No	No	No	Regular	No	Market	Irregular	No	No one	Yes	Health center	ACT	Water well	Borehole	No	No one	Yes	Water system	Yes	Health center	Ceftriaxone	Negative	< 500	Negative	No one	No one
281	F	38	] 37.5-39.5]	Single	Self-employment	Secondary school	< 3	Yes	No	No	Yes	No	Yes	Yes	Yes	Cement	Yes	No	Yes	No	No	Yes	Regular	Yes	Campaign	Don't use	No	No one	Yes	Health center	ACT	Borehole	Borehole	No	No one	Yes	Water system	Yes	Health center	Ceftriaxone	Negative	< 500	Positive	Salmonella Typhi	Typhoid mono-infection
282	F	37.6	] 37.5-39.5]	Single	Self-employment	University	[3-7]	Yes	No	No	Yes	No	No	No	No	Cement	Yes	Yes	No	No	No	No	Regular	No	Health center	Don't use	No	No one	Yes	Auto-medication	ACT	Borehole	Borehole	No	No one	Yes	Water system	Yes	Health center	Ceftriaxone	Negative	< 500	Negative	No one	No one
283	F	39	] 37.5-39.5]	Single	Self-employment	University	[3-7]	Yes	Yes	Yes	Yes	Yes	No	No	No	Cement	Yes	No	No	No	Yes	Yes	Irregular	No	Market	Don't use	No	No one	Yes	Health center	ACT	Water well	Borehole	No	No one	Yes	Pit latrine	Yes	Health center	Ciprofloxacine	Positive	[500- 2500]	Negative	No one	Malaria mono-infection
284	F	38	] 37.5-39.5]	Single	Civil servant	University	[3-7]	Yes	No	Yes	Yes	No	Yes	No	Yes	Cement	Yes	Yes	No	No	No	No	Regular	No	Market	Don't use	No	No one	Yes	Health center	ACT	Tap water	Tap water	No	No one	Yes	Pit latrine	Yes	Health center	Ciprofloxacine	Negative	< 500	Positive	Salmonella Typhi	Typhoid mono-infection
285	F	38.2	] 37.5-39.5]	Single	Self-employment	Primary school	< 3	Yes	No	Yes	Yes	No	No	No	No	Cement	Yes	No	No	No	No	No	Regular	Yes	Market	Irregular	No	No one	Yes	Health center	ACT	Tap water	Borehole	No	No one	Yes	Pit latrine	No	Health center	Ciprofloxacine	Negative	< 500	Negative	No one	No one
286	M	37.5	≤ 37.5	Married	Employee	University	< 3	No	Yes	No	Yes	Yes	No	No	No	Cement	Yes	No	No	No	No	No	Irregular	No	Health center	Irregular	No	No one	Yes	Health center	ACT	Borehole	Borehole	No	No one	Yes	Water system	Yes	Health center	Ceftriaxone	Negative	< 500	Negative	No one	No one
287	F	37.6	] 37.5-39.5]	Widower	Self-employment	Secondary school	< 3	Yes	Yes	No	No	No	No	No	No	Cement	Yes	No	No	No	Yes	Yes	Regular	No	Market	Don't use	No	No one	Yes	Health center	ACT	Borehole	Mineral	No	No one	Yes	Water system	Yes	Herbalist	Traditional medication	Negative	< 500	Negative	No one	No one
288	M	37.5	≤ 37.5	Married	Civil servant	University	[3-7]	Yes	Yes	No	Yes	Yes	No	No	No	Cement	Yes	No	Yes	No	No	No	Don't use	No	No one	Don't use	No	No one	Yes	Health center	ACT	Spring water	Borehole	No	No one	Yes	Water system	Yes	Health center	Ceftriaxone	Negative	< 500	Negative	No one	No one
289	F	38	] 37.5-39.5]	Married	Employee	Secondary school	< 3	Yes	No	No	No	Yes	No	No	No	Cement	Yes	No	Yes	No	No	Yes	Irregular	No	Market	Don't use	No	No one	Yes	Health center	ACT	Water well	Borehole	No	No one	Yes	Water system	Yes	Health center	Ciprofloxacine	Negative	< 500	Negative	No one	No one
290	M	40.2	≥ 40	Single	Self-employment	Primary school	< 3	Yes	Yes	No	No	No	No	No	No	Cement	Yes	No	Yes	No	No	No	Don't use	No	No one	Don't use	No	No one	Yes	Health center	Chloroquinine	Water well	Borehole	No	No one	No	Water system	No	Health center	Ceftriaxone	Negative	< 500	Negative	No one	No one
291	M	39	] 37.5-39.5]	Single	Self-employment	Primary school	< 3	Yes	No	No	No	No	No	No	No	Cement	Yes	No	No	No	No	No	Regular	No	Health center	Don't use	No	No one	Yes	Health center	Chloroquinine	Borehole	Mineral	No	No one	Yes	Water system	No	Health center	Ceftriaxone	Negative	< 500	Negative	No one	No one
292	F	37.4	≤ 37.5	Single	Employee	Secondary school	< 3	Yes	Yes	No	No	Yes	No	No	Yes	Cement	Yes	Yes	No	No	No	No	Regular	Yes	Market	Don't use	No	No one	Yes	Health center	ACT	Borehole	Borehole	No	No one	Yes	Water system	Yes	Health center	Ceftriaxone	Negative	< 500	Negative	No one	No one
293	F	38	] 37.5-39.5]	Married	Self-employment	University	[3-7]	Yes	No	No	Yes	No	Yes	No	No	Cement	Yes	No	No	No	No	No	Regular	Yes	Market	Don't use	No	No one	Yes	Health center	ACT	Spring water	Spring water	No	No one	Yes	Water system	Yes	Health center	Ceftriaxone	Negative	< 500	Positive	Salmonella Typhi	Typhoid mono-infection
294	F	38.2	] 37.5-39.5]	Single	Self-employment	University	< 3	Yes	Yes	Yes	No	Yes	No	No	No	Cement	No	No	No	Yes	No	Yes	Irregular	No	Market	Don't use	No	No one	Yes	Auto-medication	ACT	Borehole	Borehole	No	No one	Yes	Pit latrine	Yes	Health center	Ciprofloxacine	Positive	[500- 2500]	Negative	No one	Malaria mono-infection
295	F	38	] 37.5-39.5]	Married	Civil servant	University	[3-7]	Yes	Yes	No	Yes	No	Yes	No	No	Cement	Yes	No	No	No	No	No	Don't use	Yes	No one	Regular	No	No one	Yes	Auto-medication	ACT	Water well	Tap water	No	No one	Yes	Pit latrine	Yes	Health center	Ciprofloxacine	Negative	< 500	Positive	Salmonella Typhi	Typhoid mono-infection
296	F	36.9	≤ 37.5	Married	Civil servant	University	< 3	No	Yes	No	Yes	Yes	No	No	No	Cement	Yes	No	Yes	No	No	No	Regular	No	Campaign	Regular	No	No one	Yes	Health center	ACT	Tap water	Borehole	No	No one	Yes	Water system	Yes	Herbalist	Traditional medication	Negative	< 500	Negative	No one	No one
297	F	37	≤ 37.5	Married	Civil servant	University	< 3	Yes	No	Yes	No	No	No	No	No	Mud	Yes	No	Yes	No	Yes	No	Regular	No	Campaign	Don't use	No	No one	Yes	Health center	ACT	Tap water	Borehole	No	No one	Yes	Water system	Yes	Herbalist	Traditional medication	Negative	< 500	Negative	No one	No one
298	F	37.5	≤ 37.5	Single	Self-employment	Secondary school	< 3	Yes	Yes	No	No	No	No	No	No	Cement	Yes	Yes	No	No	No	No	Don't use	No	No one	Don't use	No	No one	Yes	Health center	ACT	Borehole	Borehole	No	No one	Yes	Water system	Yes	Health center	Ciprofloxacine	Negative	< 500	Negative	No one	No one
299	F	36.8	≤ 37.5	Married	Civil servant	Primary school	< 3	No	Yes	Yes	Yes	No	No	Yes	No	Cement	Yes	No	No	No	No	No	Irregular	Yes	Market	Don't use	No	No one	Yes	Herbalist	Traditional medication	Water well	Borehole	No	No one	Yes	Water system	Yes	Herbalist	Traditional medication	Negative	< 500	Positive	Salmonella Para-typhi B	Typhoid mono-infection
300	M	37.8	] 37.5-39.5]	Widower	Self-employment	University	< 3	Yes	No	No	No	No	Yes	No	Yes	Cement	Yes	No	No	No	No	No	Regular	No	Market	Don't use	No	No one	Yes	Health center	ACT	Water well	Borehole	No	No one	Yes	Pit latrine	Yes	Health center	Ciprofloxacine	Negative	< 500	Negative	No one	No one
301	M	36	≤ 37.5	Single	Employee	University	[3-7]	Yes	No	No	No	No	No	No	No	Cement	Yes	Yes	No	No	No	No	Don't use	No	No one	Irregular	No	No one	Yes	Auto-medication	ACT	Borehole	Borehole	No	No one	Yes	Pit latrine	Yes	Auto-medication	Ciprofloxacine	Negative	< 500	Negative	No one	No one
302	F	39.5	] 37.5-39.5]	Married	Self-employment	Secondary school	> 7	Yes	Yes	No	No	No	Yes	No	No	Cement	Yes	No	Yes	No	No	No	Regular	No	Market	Irregular	No	No one	Yes	Auto-medication	ACT	Borehole	Borehole	No	No one	Yes	Pit latrine	Yes	Auto-medication	Ciprofloxacine	Negative	< 500	Negative	No one	No one
303	M	38	] 37.5-39.5]	Married	Civil servant	University	< 3	Yes	No	Yes	No	Yes	No	No	No	Cement	Yes	No	Yes	No	No	No	Irregular	No	Campaign	Don't use	No	No one	Yes	Health center	ACT	Water well	Borehole	Yes	Bleach	Yes	Water system	Yes	Health center	Ceftriaxone	Positive	[500- 2500]	Negative	No one	Malaria mono-infection
304	F	37.8	] 37.5-39.5]	Single	Self-employment	University	< 3	Yes	No	No	Yes	No	No	No	No	Cement	Yes	Yes	Yes	No	No	No	Regular	No	Campaign	Don't use	No	No one	Yes	Health center	ACT	Tap water	Tap water	Yes	Filtration	Yes	Water system	Yes	Health center	Ceftriaxone	Negative	< 500	Negative	No one	No one
305	F	37.5	≤ 37.5	Single	Employee	Secondary school	[3-7]	Yes	No	Yes	No	No	No	No	Yes	Cement	Yes	Yes	No	No	No	No	Regular	No	Market	Don't use	No	No one	Yes	Auto-medication	ACT	Borehole	Borehole	No	No one	Yes	Pit latrine	Yes	Health center	Ceftriaxone	Negative	< 500	Negative	No one	No one
306	F	37.2	≤ 37.5	Married	Self-employment	University	< 3	Yes	Yes	No	Yes	No	No	No	No	Cement	Yes	No	No	No	No	No	Regular	No	Market	Don't use	No	No one	Yes	Health center	ACT	Borehole	Borehole	No	No one	Yes	Water system	Yes	Health center	Ciprofloxacine	Negative	< 500	Negative	No one	No one
307	M	38	] 37.5-39.5]	Married	Self-employment	University	[3-7]	Yes	Yes	Yes	No	Yes	No	No	No	Cement	Yes	No	No	No	No	Yes	Irregular	No	Market	Don't use	No	No one	Yes	Auto-medication	ACT	Borehole	Borehole	No	No one	Yes	Water system	Yes	Health center	Ciprofloxacine	Positive	[500- 2500]	Negative	No one	Malaria mono-infection
308	M	37.3	≤ 37.5	Single	Self-employment	University	< 3	Yes	No	No	Yes	No	No	No	No	Cement	No	Yes	Yes	No	No	No	Regular	No	Market	Don't use	No	No one	Yes	Health center	ACT	Tap water	Tap water	Yes	Filtration	Yes	Water system	Yes	Health center	Ceftriaxone	Negative	< 500	Negative	No one	No one
309	M	38	] 37.5-39.5]	Married	Civil servant	University	< 3	Yes	Yes	No	No	No	No	No	No	Cement	Yes	No	No	No	No	No	Regular	No	Campaign	Don't use	No	No one	Yes	Health center	ACT	Water well	Borehole	No	No one	Yes	Water system	Yes	Health center	Ceftriaxone	Negative	< 500	Negative	No one	No one
310	F	38	] 37.5-39.5]	Married	Employee	University	[3-7]	Yes	Yes	Yes	No	No	No	No	No	Cement	Yes	No	No	No	Yes	No	Don't use	No	No one	Don't use	No	No one	Yes	Health center	ACT	Water well	Borehole	Yes	Bleach	Yes	Pit latrine	Yes	Health center	Ceftriaxone	Positive	[500- 2500]	Negative	No one	Malaria mono-infection
311	M	39	] 37.5-39.5]	Single	Self-employment	Secondary school	> 7	Yes	Yes	Yes	Yes	Yes	No	No	No	Cement	Yes	Yes	No	No	Yes	Yes	Don't use	No	No one	Don't use	No	No one	Yes	Auto-medication	Chloroquinine	Borehole	Borehole	No	No one	Yes	Pit latrine	Yes	Health center	Ceftriaxone	Positive	[500- 2500]	Negative	No one	Malaria mono-infection
312	F	38.1	] 37.5-39.5]	Single	Self-employment	University	< 3	Yes	Yes	No	No	No	No	No	No	Cement	Yes	No	Yes	No	No	Yes	Regular	No	Market	Don't use	No	No one	Yes	Auto-medication	ACT	Borehole	Borehole	No	No one	Yes	Water system	Yes	Health center	Ciprofloxacine	Negative	< 500	Negative	No one	No one
313	F	37.9	] 37.5-39.5]	Married	Self-employment	University	< 3	Yes	Yes	Yes	No	Yes	No	No	No	Cement	Yes	No	No	No	Yes	Yes	Don't use	No	No one	Irregular	No	No one	Yes	Health center	ACT	Borehole	Mineral	No	No one	Yes	Water system	Yes	Herbalist	Traditional medication	Negative	< 500	Negative	No one	No one
314	M	37.3	≤ 37.5	Single	Self-employment	Secondary school	[3-7]	No	Yes	Yes	No	Yes	No	No	No	Cement	Yes	No	No	No	No	Yes	Don't use	No	No one	Don't use	No	No one	Yes	Health center	ACT	Spring water	Spring water	No	No one	Yes	Water system	Yes	Health center	Ceftriaxone	Negative	< 500	Negative	No one	No one
315	F	37.7	] 37.5-39.5]	Single	Employee	University	> 7	No	Yes	No	No	No	No	No	No	Cement	Yes	Yes	No	No	No	No	Regular	No	Campaign	Don't use	No	No one	Yes	Auto-medication	ACT	Borehole	Borehole	No	No one	Yes	Water system	Yes	Health center	Ceftriaxone	Negative	< 500	Negative	No one	No one
316	F	36	≤ 37.5	Married	Employee	University	[3-7]	Yes	No	No	No	Yes	No	No	No	Cement	Yes	No	Yes	No	No	No	Regular	No	Campaign	Don't use	No	No one	Yes	Auto-medication	ACT	Borehole	Borehole	No	No one	Yes	Water system	Yes	Health center	Ceftriaxone	Negative	< 500	Negative	No one	No one
317	M	37.1	≤ 37.5	Single	Self-employment	Secondary school	[3-7]	Yes	Yes	No	Yes	No	Yes	Yes	Yes	Cement	Yes	Yes	Yes	No	No	No	Don't use	No	No one	Don't use	No	No one	Yes	Health center	ACT	Water well	Mineral	No	No one	Yes	Water system	Yes	Health center	Ceftriaxone	Negative	< 500	Negative	No one	No one
318	F	38	] 37.5-39.5]	Single	Self-employment	University	[3-7]	Yes	Yes	No	No	No	No	No	No	Cement	Yes	Yes	Yes	No	No	No	Regular	No	Campaign	Don't use	No	No one	Yes	Auto-medication	ACT	Borehole	Borehole	No	No one	Yes	Water system	Yes	Health center	Ceftriaxone	Negative	< 500	Negative	No one	No one
319	M	38	] 37.5-39.5]	Married	Employee	University	< 3	Yes	Yes	Yes	Yes	No	No	No	No	Cement	Yes	Yes	No	No	No	No	Regular	No	Campaign	Irregular	No	No one	Yes	Health center	ACT	Water well	Borehole	No	No one	Yes	Water system	Yes	Health center	Ceftriaxone	Negative	< 500	Negative	No one	No one
320	F	37.6	] 37.5-39.5]	Single	Self-employment	Secondary school	[3-7]	Yes	No	No	No	No	No	No	No	Cement	No	No	No	No	No	No	Regular	No	Market	Don't use	No	No one	Yes	Herbalist	Traditional medication	Water well	Borehole	No	No one	No	Water system	No	Herbalist	Traditional medication	Negative	< 500	Negative	No one	No one
321	F	37.1	≤ 37.5	Married	Employee	University	< 3	Yes	No	Yes	Yes	Yes	No	Yes	No	Cement	Yes	No	No	No	No	No	Don't use	No	No one	Don't use	No	No one	Yes	Health center	ACT	Borehole	Borehole	Yes	Filtration	Yes	Pit latrine	Yes	Health center	Ceftriaxone	Negative	< 500	Negative	No one	No one
322	F	37.6	] 37.5-39.5]	Married	Self-employment	Secondary school	< 3	Yes	Yes	No	No	No	No	No	No	Wood	No	No	Yes	No	No	No	Regular	No	Market	Don't use	No	No one	Yes	Herbalist	Traditional medication	Tap water	Tap water	Yes	Filtration	Yes	Pit latrine	Yes	Herbalist	Traditional medication	Negative	< 500	Negative	No one	No one
323	F	38.1	] 37.5-39.5]	Married	Employee	University	< 3	Yes	No	No	Yes	No	Yes	No	Yes	Cement	Yes	No	No	Yes	No	No	Regular	Yes	Market	Irregular	No	No one	Yes	Health center	ACT	Spring water	Spring water	Yes	Bleach	Yes	Pit latrine	Yes	Health center	Ceftriaxone	Negative	< 500	Positive	Salmonella Typhi	Typhoid mono-infection
324	F	37.6	] 37.5-39.5]	Married	Employee	Secondary school	< 3	No	No	Yes	No	Yes	No	No	No	Cement	Yes	No	Yes	No	No	No	Regular	No	Market	Don't use	No	No one	Yes	Health center	ACT	Water well	Tap water	Yes	Filtration	Yes	Pit latrine	Yes	Health center	Ceftriaxone	Negative	< 500	Negative	No one	No one
325	F	38.9	] 37.5-39.5]	Single	Employee	University	< 3	Yes	Yes	No	No	No	No	No	No	Mud	Yes	No	No	No	No	No	Irregular	No	Health center	Irregular	No	No one	Yes	Health center	ACT	Water well	Borehole	No	No one	Yes	Pit latrine	Yes	Herbalist	Traditional medication	Negative	< 500	Negative	No one	No one
326	F	38	] 37.5-39.5]	Married	Self-employment	Secondary school	[3-7]	Yes	Yes	No	No	No	No	No	No	Cement	Yes	No	Yes	No	No	No	Regular	No	Health center	Don't use	No	No one	Yes	Auto-medication	ACT	Borehole	Borehole	No	No one	Yes	Water system	Yes	Herbalist	Traditional medication	Negative	< 500	Negative	No one	No one
327	F	37.5	≤ 37.5	Married	Self-employment	University	< 3	No	Yes	Yes	No	No	No	No	Yes	Cement	Yes	No	No	No	No	No	Regular	No	Campaign	Don't use	No	No one	Yes	Health center	ACT	Borehole	Borehole	No	No one	Yes	Water system	Yes	Health center	Ciprofloxacine	Negative	< 500	Negative	No one	No one
328	F	38.5	] 37.5-39.5]	Divorced	Employee	University	< 3	Yes	Yes	Yes	No	Yes	No	No	No	Cement	Yes	No	No	Yes	Yes	No	Don't use	No	No one	Don't use	No	No one	Yes	Health center	ACT	Borehole	Borehole	No	No one	Yes	Water system	Yes	Health center	Ciprofloxacine	Positive	< 500	Negative	No one	Malaria mono-infection
329	F	40	≥ 40	Married	Employee	University	[3-7]	Yes	Yes	Yes	Yes	Yes	Yes	Yes	Yes	Cement	Yes	No	No	Yes	No	Yes	Don't use	No	No one	Don't use	No	No one	Yes	Health center	ACT	Tap water	Tap water	No	No one	Yes	Pit latrine	Yes	Health center	Ciprofloxacine	Positive	> 2500	Positive	Salmonella Typhi	Co-infection
330	F	37.1	≤ 37.5	Married	Employee	University	< 3	No	Yes	No	Yes	Yes	No	No	No	Cement	Yes	No	Yes	No	Yes	No	Regular	No	Market	Don't use	No	No one	Yes	Health center	ACT	Water well	Borehole	No	No one	Yes	Water system	Yes	Health center	Ceftriaxone	Negative	< 500	Negative	No one	No one
331	M	38.6	] 37.5-39.5]	Single	Self-employment	Secondary school	< 3	Yes	Yes	Yes	No	Yes	No	No	No	Cement	Yes	No	No	No	No	Yes	Irregular	No	Campaign	Don't use	No	No one	Yes	Health center	ACT	Water well	Borehole	No	No one	Yes	Water system	Yes	Health center	Ceftriaxone	Positive	[500- 2500]	Negative	No one	Malaria mono-infection
332	M	37	≤ 37.5	Single	Self-employment	University	[3-7]	Yes	No	No	Yes	No	Yes	Yes	Yes	Cement	Yes	Yes	Yes	No	No	No	Regular	No	Campaign	Irregular	No	No one	Yes	Health center	Chloroquinine	Borehole	Borehole	No	No one	Yes	Water system	Yes	Health center	Ceftriaxone	Negative	< 500	Negative	No one	No one
333	F	37.5	≤ 37.5	Married	Self-employment	University	[3-7]	Yes	Yes	Yes	Yes	No	No	No	Yes	Cement	Yes	No	No	No	Yes	No	Regular	No	Campaign	Don't use	No	No one	Yes	Auto-medication	ACT	Spring water	Spring water	Yes	Bleach	Yes	Water system	Yes	Auto-medication	Ciprofloxacine	Positive	[500- 2500]	Negative	No one	Malaria mono-infection
334	F	41	≥ 40	Single	Self-employment	University	[3-7]	Yes	Yes	Yes	Yes	Yes	No	No	Yes	Cement	Yes	No	No	No	No	Yes	Don't use	No	No one	Don't use	No	No one	Yes	Health center	ACT	Water well	Borehole	No	No one	Yes	Water system	Yes	Health center	Ceftriaxone	Positive	> 2500	Negative	No one	Malaria mono-infection
335	F	40	≥ 40	Single	Self-employment	Primary school	< 3	Yes	No	No	No	No	No	No	No	Cement	Yes	No	No	No	No	No	Regular	No	Campaign	Don't use	No	No one	Yes	Health center	Chloroquinine	Tap water	Borehole	No	No one	No	Water system	No	Health center	Ceftriaxone	Negative	< 500	Negative	No one	No one
336	M	38.5	] 37.5-39.5]	Single	Self-employment	University	[3-7]	Yes	Yes	Yes	Yes	No	No	No	No	Cement	Yes	Yes	No	No	No	Yes	Don't use	No	No one	Don't use	No	No one	Yes	Health center	ACT	Water well	Borehole	No	No one	Yes	Water system	Yes	Health center	Ceftriaxone	Negative	< 500	Negative	No one	No one
337	F	37.2	≤ 37.5	Widower	Civil servant	University	[3-7]	No	No	Yes	No	No	No	No	No	Cement	Yes	No	No	Yes	No	Yes	Regular	No	Campaign	Don't use	No	No one	Yes	Herbalist	Traditional medication	Borehole	Borehole	No	No one	Yes	Water system	Yes	Herbalist	Traditional medication	Positive	[500- 2500]	Negative	No one	Malaria mono-infection
338	F	38.1	] 37.5-39.5]	Single	Self-employment	Secondary school	< 3	Yes	No	No	No	No	Yes	Yes	Yes	Cement	Yes	No	Yes	No	No	No	Regular	No	Campaign	Don't use	No	No one	Yes	Health center	ACT	Borehole	Borehole	No	No one	Yes	Water system	Yes	Health center	Ceftriaxone	Negative	< 500	Positive	Salmonella Typhi, Para-typhi B,C	Typhoid mono-infection
339	F	37.6	] 37.5-39.5]	Single	Self-employment	University	< 3	Yes	No	No	Yes	No	Yes	No	No	Cement	Yes	No	No	No	No	No	Regular	No	Campaign	Don't use	No	No one	Yes	Health center	ACT	Water well	Borehole	No	No one	Yes	Pit latrine	Yes	Health center	Ciprofloxacine	Negative	< 500	Negative	No one	No one
340	F	38.4	] 37.5-39.5]	Single	Employee	University	[3-7]	Yes	Yes	No	No	No	No	No	No	Cement	Yes	Yes	Yes	No	Yes	No	Irregular	No	Market	Irregular	No	No one	Yes	Auto-medication	ACT	Water well	Tap water	Yes	Filtration	Yes	Pit latrine	Yes	Health center	Ciprofloxacine	Negative	< 500	Negative	No one	No one
341	F	36.7	≤ 37.5	Single	Employee	Secondary school	[3-7]	No	Yes	No	No	Yes	No	No	Yes	Cement	No	Yes	Yes	No	No	No	Irregular	No	Market	Don't use	No	No one	Yes	Auto-medication	Chloroquinine	Borehole	Borehole	No	No one	Yes	Water system	Yes	Health center	Ceftriaxone	Negative	< 500	Negative	No one	No one
342	F	38.6	] 37.5-39.5]	Single	Employee	University	< 3	Yes	No	Yes	Yes	No	Yes	No	No	Cement	No	Yes	No	No	No	No	Regular	Yes	Health center	Don't use	No	No one	Yes	Health center	ACT	Tap water	Tap water	No	No one	Yes	Pit latrine	Yes	Health center	Ceftriaxone	Negative	< 500	Positive	Salmonella Typhi	Typhoid mono-infection
343	F	38.7	] 37.5-39.5]	Single	Civil servant	University	[3-7]	Yes	No	Yes	No	No	No	Yes	No	Cement	Yes	Yes	No	No	No	No	Irregular	No	Campaign	Regular	No	No one	Yes	Health center	ACT	Tap water	Mineral	No	No one	Yes	Water system	Yes	Herbalist	Traditional medication	Negative	< 500	Negative	No one	No one
344	F	37.1	≤ 37.5	Single	Self-employment	Secondary school	< 3	Yes	No	Yes	No	No	Yes	No	Yes	Cement	Yes	No	No	No	No	No	Regular	Yes	Market	Don't use	No	No one	Yes	Health center	Chloroquinine	Tap water	Tap water	No	No one	No	Pit latrine	Yes	Health center	Ceftriaxone	Negative	< 500	Positive	Salmonella Typhi, Para-typhi A,B,C	Typhoid mono-infection
345	F	38.2	] 37.5-39.5]	Married	Self-employment	University	< 3	Yes	Yes	No	Yes	No	Yes	Yes	No	Cement	No	Yes	Yes	No	No	Yes	Regular	No	Market	Don't use	No	No one	Yes	Health center	Chloroquinine	Tap water	Tap water	Yes	Filtration	Yes	Water system	Yes	Health center	Ceftriaxone	Negative	< 500	Negative	No one	No one
346	F	40	≥ 40	Widower	Self-employment	Secondary school	[3-7]	Yes	No	No	Yes	No	Yes	Yes	Yes	Mud	Yes	No	Yes	No	No	Yes	Don't use	No	No one	Don't use	Yes	Traditional medication	Yes	Herbalist	Traditional medication	Water well	Tap water	No	No one	Yes	Water system	Yes	Herbalist	Traditional medication	Negative	< 500	Positive	Salmonella Para-typhi A,B,C	Typhoid mono-infection
347	F	37.9	] 37.5-39.5]	Single	Self-employment	University	[3-7]	Yes	No	Yes	No	No	No	No	Yes	Mud	Yes	Yes	No	No	No	No	Regular	No	Market	Don't use	No	No one	Yes	Auto-medication	Chloroquinine	Borehole	Borehole	No	No one	Yes	Pit latrine	Yes	Health center	Ceftriaxone	Negative	< 500	Negative	No one	No one
348	F	38	] 37.5-39.5]	Single	Self-employment	Secondary school	[3-7]	Yes	Yes	No	No	Yes	No	No	No	Cement	Yes	No	No	No	No	No	Regular	No	Market	Don't use	No	No one	Yes	Health center	Chloroquinine	Water well	Mineral	No	No one	Yes	Water system	Yes	Health center	Ceftriaxone	Negative	< 500	Negative	No one	No one
349	F	36.4	≤ 37.5	Married	Employee	University	[3-7]	Yes	Yes	No	Yes	No	No	No	Yes	Cement	Yes	No	No	No	No	Yes	Don't use	No	No one	Don't use	Yes	Fansidar	Yes	Health center	ACT	Tap water	Tap water	No	No one	Yes	Water system	Yes	Herbalist	Traditional medication	Positive	[500- 2500]	Positive	Salmonella Typhi	Co-infection
350	M	37	≤ 37.5	Single	Self-employment	Primary school	< 3	No	Yes	No	No	No	Yes	Yes	No	Cement	Yes	No	Yes	No	No	No	Regular	Yes	Market	Don't use	No	No one	Yes	Health center	Chloroquinine	Borehole	Borehole	No	No one	No	Pit latrine	No	Health center	Ceftriaxone	Negative	< 500	Positive	Salmonella Typhi	Typhoid mono-infection

## Sheet: Infected
Code	Sex	Temperature	Temperature range	Martal status	Profession	Education	Time elapsed before consulting since the appearance of 1st symptoms	Fever	Headaches	Chill	Asthenia	Muscle aches	Abdominal pain	Diarrhea	Vomiting	House type	Ceiling house	Staying outside late at night	Window with mosquito nets	Standing water near house	Crops near house	Bushes near house	Use of Mosquito Net	Garbage dumps near house	Place to get mosquito net	Use of Insecticides	Malaria prophylaxis	Type of preventive malaria drugs	Ever had malaria?	Take malaria treatment from	Type of malaria drug	Running water	Drinking water	Treatment of water	Method of treatment of water	Washing fruits	Type of toilet	Hand whashing before meals	Take typhoid treatment from	typhoid treatment	Giemsa staining	Parasitemia	Widal test	Salmonella species	Status of infection	ALT	Comment ALT	AST	Comment AST
1	F	37.2	≤ 37.5	Single	Self-employment	Primary school	< 3	Yes	Yes	Yes	No	No	Yes	No	No	Cement	Yes	No	No	No	No	No	Don't use	No	No one	Don't use	No	No one	Yes	Health center	ACT	Water well	Mineral	Yes	Filtration	Yes	Water system	Yes	Health center	Ceftriaxone	Positive	[500-2500]	Positive	Salmonella Typhi	Co-infection	137.68	Moderate	138.38	Moderate
2	M	38	] 37.5-39.5]	Single	Self-employment	University	[3-7]	Yes	Yes	No	No	No	No	No	No	Cement	Yes	No	No	No	No	No	Regular	No	Health center	Don't use	No	No one	Yes	Health center	ACT	Tap water	Tap water	No	No one	Yes	Pit latrine	Yes	Health center	Ciprofloxacine	Positive	> 2500	Negative	None one	Malaria mono-infection	315.24	Severe	321.13	Severe
3	M	36.3	≤ 37.5	Single	Self-employment	University	< 3	Yes	Yes	No	Yes	Yes	Yes	No	No	Cement	Yes	Yes	No	No	No	Yes	Regular	No	Campaign	Don't use	No	No one	Yes	Health center	ACT	Water well	Tap water	Yes	Boiling	Yes	Pit latrine	Yes	Health center	Ciprofloxacine	Positive	< 500	Positive	Salmonella Typhi, Para-typhi A,B,C	Co-infection	423.14	Severe	427.86	Severe
4	M	37	≤ 37.5	Single	Self-employment	University	< 3	Yes	Yes	Yes	No	Yes	No	No	No	Cement	Yes	No	Yes	Yes	No	No	Don't use	No	No one	Regular	No	No one	Yes	Health center	ACT	Water well	Tap water	No	No one	Yes	Water system	Yes	Health center	Ciprofloxacine	Positive	< 500	Positive	Salmonella Typhi, Para-typhi A,B,C	Co-infection	434.71	Severe	421.65	Severe
5	M	36.8	≤ 37.5	Single	Self-employment	University	< 3	No	Yes	No	No	Yes	Yes	No	No	Cement	Yes	Yes	No	Yes	No	No	Don't use	No	No one	Regular	No	No one	Yes	Health center	ACT	Water well	Tap water	Yes	Boiling	Yes	Pit latrine	Yes	Health center	Ceftriaxone	Negative	< 500	Positive	Salmonella Typhi	Typhoid mono-infection	210.26	Severe	245.92	Moderate
6	M	38.5	] 37.5-39.5]	Single	Self-employment	University	< 3	Yes	Yes	Yes	Yes	Yes	No	No	No	Cement	Yes	No	No	No	No	Yes	Don't use	Yes	No one	Don't use	No	No one	Yes	Auto-medication	Chloroquinine	Tap water	Mineral	Yes	Boiling	Yes	Water system	Yes	Health center	Ciprofloxacine	Positive	< 500	Positive	Salmonella Typhi	Co-infection	305.41	Severe	326.76	Severe
7	F	37	≤ 37.5	Single	Self-employment	University	< 3	Yes	No	No	Yes	No	Yes	Yes	No	Cement	Yes	No	No	Yes	No	Yes	Regular	Yes	Campaign	Don't use	No	No one	Yes	Health center	ACT	Tap water	Borehole	No	No one	Yes	Pit latrine	Yes	Health center	Ceftriaxone	Negative	< 500	Positive	Salmonella Para-typhi A	Typhoid mono-infection	115.19	Moderate	89.25	Mild
8	F	38	] 37.5-39.5]	Single	Self-employment	Primary school	< 3	Yes	No	No	Yes	No	No	No	No	Cement	Yes	No	Yes	No	No	No	Regular	No	Market	Regular	Yes	Chloroquinine	Yes	Auto-medication	Chloroquinine	Borehole	Borehole	Yes	Bleach	Yes	Water system	No	Health center	Ceftriaxone	Positive	< 500	Positive	Salmonella Typhi, Para-typhi A	Co-infection	431.4	Severe	489.88	Severe
9	M	37.2	≤ 37.5	Single	Employee	University	< 3	No	Yes	Yes	Yes	No	Yes	No	No	Cement	Yes	No	Yes	Yes	No	No	Don't use	Yes	No one	Regular	No	No one	Yes	Herbalist	Traditional medication	Tap water	Tap water	Yes	Filtration	Yes	Pit latrine	Yes	Health center	Ceftriaxone	Positive	< 500	Positive	Salmonella Typhi, Para-typhi A	Co-infection	313.84	Severe	326.41	Severe
10	M	38.9	] 37.5-39.5]	Single	Self-employment	Secondary school	< 3	Yes	Yes	Yes	No	No	Yes	No	Yes	Cement	Yes	No	Yes	No	No	No	Regular	No	Market	Don't use	No	No one	Yes	Health center	Chloroquinine	Tap water	Borehole	Yes	Boiling	Yes	Water system	Yes	Health center	Ciprofloxacine	Positive	< 500	Positive	Salmonella Typhi, Para-typhi A,C	Co-infection	371.22	Severe	378.56	Severe
11	M	36.2	≤ 37.5	Single	Employee	University	< 3	Yes	Yes	Yes	No	No	Yes	No	No	Cement	Yes	No	Yes	Yes	No	Yes	Don't use	Yes	Campaign	Don't use	Yes	Chloroquinine	Yes	Auto-medication	ACT	Driling	Mineral	No	No one	Yes	Water system	Yes	Herbalist	Traditional medication	Negative	< 500	Positive	Salmonella Typhi, Para-typhi A	Typhoid mono-infection	337	Severe	229.32	Severe
12	F	38	] 37.5-39.5]	Single	Self-employment	University	< 3	Yes	Yes	Yes	Yes	No	Yes	No	No	Cement	Yes	No	Yes	Yes	No	No	Regular	No	Health center	Regular	No	No one	Yes	Health center	ACT	Borehole	Mineral	No	No one	Yes	Water system	Yes	Health center	Ceftriaxone	Positive	[500-2500]	Positive	Salmonella Typhi, Para-typhi A	Co-infection	713	Severe	797	Severe
13	F	37	≤ 37.5	Single	Self-employment	University	< 3	Yes	Yes	No	Yes	Yes	No	No	No	Cement	Yes	Yes	Yes	No	No	No	Regular	Yes	Market	Don't use	Yes	Chloroquinine	Yes	Health center	Chloroquinine	Borehole	Mineral	No	No one	Yes	Pit latrine	Yes	Health center	Ceftriaxone	Positive	< 500	Positive	Salmonella Typhi, Para-typhi A	Co-infection	659.4	Severe	673.3	Severe
14	M	37	≤ 37.5	Single	Self-employment	University	[3-7]	No	Yes	Yes	No	Yes	No	No	No	Cement	Yes	Yes	Yes	Yes	No	No	Irregular	Yes	Campaign	Regular	No	No one	Yes	Auto-medication	ACT	Water well	Borehole	No	No one	Yes	Pit latrine	Yes	Health center	Ceftriaxone	Positive	< 500	Negative	None one	Malaria mono-infection	308.3	Severe	345.7	Severe
15	M	38.5	] 37.5-39.5]	Single	Self-employment	Primary school	< 3	Yes	No	Yes	Yes	Yes	Yes	No	Yes	Cement	Yes	No	Yes	Yes	No	No	Regular	No	Market	Regular	No	No one	Yes	Auto-medication	ACT	Spring water	Tap water	No	No one	Yes	Water system	No	Health center	Ciprofloxacine	Positive	< 500	Positive	Salmonella Typhi, Para-typhi A,B,C	Co-infection	190.3	Moderate	268.9	Severe
16	F	36.1	≤ 37.5	Single	Self-employment	University	< 3	Yes	No	No	No	Yes	No	No	No	Cement	Yes	Yes	No	No	No	Yes	Don't use	No	No one	Regular	No	No one	Yes	Auto-medication	ACT	Borehole	Mineral	No	No one	Yes	Water system	Yes	Health center	Ciprofloxacine	Positive	< 500	Positive	Salmonella Typhi, Para-typhi A	Co-infection	632	Severe	659	Severe
17	F	40.5	≥ 40	Single	Self-employment	Secondary school	< 3	Yes	No	Yes	Yes	Yes	Yes	No	Yes	Mud	Yes	No	No	Yes	No	Yes	Don't use	No	No one	Irregular	No	No one	Yes	Health center	ACT	Borehole	Borehole	No	No one	No	Pit latrine	No	Health center	Ceftriaxone	Positive	< 500	Positive	Salmonella Typhi, Para-typhi A,C	Co-infection	478	Severe	405	Severe
18	M	38.6	] 37.5-39.5]	Single	Self-employment	Primary school	< 3	Yes	Yes	No	Yes	Yes	Yes	No	Yes	Cement	Yes	No	Yes	Yes	No	No	Don't use	Yes	No one	Regular	No	No one	Yes	Health center	ACT	Tap water	Tap water	No	No one	Yes	Water system	Yes	Health center	Ciprofloxacine	Positive	< 500	Positive	Salmonella Typhi, Para-typhi A,B,C	Co-infection	519.7	Severe	523.18	Severe
19	M	37.4	≤ 37.5	Single	Employee	University	[3-7]	Yes	No	No	Yes	Yes	Yes	Yes	No	Cement	Yes	Yes	No	No	No	No	Regular	No	Market	Don't use	No	No one	Yes	Health center	ACT	Tap water	Tap water	No	No one	Yes	Water system	Yes	Health center	Ciprofloxacine	Positive	< 500	Positive	Salmonella Typhi, Para-typhi A	Co-infection	203.2	Severe	262	Severe
20	F	37.8	] 37.5-39.5]	Single	Employee	University	< 3	Yes	No	No	Yes	No	Yes	Yes	No	Mud	Yes	Yes	No	Yes	No	No	Regular	No	Health center	Regular	No	No one	Yes	Auto-medication	Chloroquinine	Tap water	Tap water	Yes	Filtration	Yes	Pit latrine	Yes	Health center	Ciprofloxacine	Negative	< 500	Positive	Salmonella Typhi	Typhoid mono-infection	241.2	Severe	256	Severe
21	F	37.1	≤ 37.5	Single	Self-employment	University	< 3	Yes	No	Yes	No	No	No	No	No	Cement	Yes	Yes	Yes	Yes	No	No	Irregular	No	Health center	Don't use	No	No one	Yes	Health center	ACT	Tap water	Mineral	Yes	Filtration	Yes	Water system	Yes	Health center	Ceftriaxone	Positive	< 500	Positive	Salmonella Typhi, Para-typhi A	Co-infection	522.4	Severe	376	Severe
22	M	38.4	] 37.5-39.5]	Single	Employee	Secondary school	> 7	Yes	Yes	Yes	No	Yes	No	No	Yes	Cement	No	No	Yes	No	No	No	Regular	No	Market	Regular	Yes	Chloroquinine	Yes	Health center	Chloroquinine	Water well	Borehole	Yes	Filtration	No	Pit latrine	No	Health center	Ciprofloxacine	Positive	> 2500	Positive	Salmonella Para-typhi A,C	Co-infection	912	Severe	1105	Severe
23	M	37.6	] 37.5-39.5]	Single	Employee	Secondary school	< 3	Yes	Yes	Yes	Yes	No	No	No	Yes	Cement	Yes	Yes	Yes	No	No	Yes	Irregular	Yes	Market	Don't use	No	No one	Yes	Health center	Chloroquinine	Borehole	Borehole	No	No one	Yes	Pit latrine	Yes	Herbalist	Traditional medication	Positive	< 500	Positive	Salmonella Typhi, Para-typhi A	Co-infection	602	Severe	611.1	Severe
24	F	37.6	] 37.5-39.5]	Married	Employee	University	< 3	Yes	No	Yes	Yes	No	No	No	No	Cement	Yes	No	No	Yes	No	No	Regular	No	Campaign	Don't use	No	No one	Yes	Health center	ACT	Borehole	Borehole	Yes	Filtration	Yes	Water system	Yes	Health center	Ciprofloxacine	Positive	[500-2500]	Negative	None one	Malaria mono-infection	447.6	Severe	454.9	Severe
25	M	37.2	≤ 37.5	Single	Self-employment	Secondary school	< 3	Yes	Yes	Yes	Yes	Yes	Yes	No	No	Cement	Yes	Yes	Yes	No	No	Yes	Irregular	No	Market	Don't use	No	No one	Yes	Health center	ACT	Tap water	Tap water	Yes	Boiling	Yes	Pit latrine	Yes	Herbalist	Traditional medication	Positive	[500-2500]	Positive	Salmonella Typhi, Para-typhi A	Co-infection	808	Severe	760.2	Severe
26	F	38.1	] 37.5-39.5]	Single	Self-employment	University	< 3	Yes	Yes	Yes	Yes	Yes	Yes	No	No	Cement	Yes	No	Yes	No	No	Yes	Irregular	No	Campaign	Don't use	No	No one	Yes	Auto-medication	Chloroquinine	Borehole	Borehole	Yes	Filtration	Yes	Pit latrine	Yes	Health center	Ciprofloxacine	Positive	[500-2500]	Positive	Salmonella Typhi, Para-typhi A,B,C	Co-infection	833.2	Severe	967.4	Severe
27	M	37.6	] 37.5-39.5]	Single	Self-employment	University	[3-7]	Yes	Yes	No	No	Yes	Yes	Yes	No	Cement	Yes	No	Yes	No	No	Yes	Don't use	No	No one	Regular	No	No one	Yes	Herbalist	Traditional medication	Tap water	Tap water	No	No one	Yes	Pit latrine	Yes	Herbalist	Traditional medication	Positive	[500-2500]	Positive	Salmonella Typhi, Para-typhi A,B,C	Co-infection	922.17	Severe	996.2	Severe
28	F	37	≤ 37.5	Married	Employee	Secondary school	> 7	Yes	Yes	No	No	Yes	No	No	No	Cement	Yes	Yes	No	Yes	No	Yes	Irregular	No	Market	Regular	No	No one	Yes	Auto-medication	Chloroquinine	Tap water	Tap water	No	No one	Yes	Water system	Yes	Health center	Ciprofloxacine	Positive	< 500	Negative	None one	Malaria mono-infection	262	Severe	256.7	Severe
29	M	37.7	] 37.5-39.5]	Single	Self-employment	University	> 7	Yes	Yes	No	Yes	No	No	No	No	Cement	Yes	Yes	Yes	No	No	No	Regular	No	Market	Don't use	No	No one	Yes	Health center	Chloroquinine	Tap water	Borehole	No	No one	Yes	Pit latrine	Yes	Herbalist	Traditional medication	Positive	< 500	Positive	Salmonella Para-typhi A,C	Co-infection	702	Severe	419	Severe
30	M	38.5	] 37.5-39.5]	Single	Employee	University	< 3	Yes	Yes	Yes	Yes	No	No	Yes	No	Cement	Yes	No	No	No	No	Yes	Don't use	No	Campaign	Don't use	No	No one	Yes	Auto-medication	Chloroquinine	Tap water	Tap water	Yes	Filtration	Yes	Water system	Yes	Health center	Ciprofloxacine	Positive	< 500	Positive	Salmonella Typhi	Co-infection	73.3	Mild	55	Mild
31	F	38	] 37.5-39.5]	Single	Self-employment	University	[3-7]	Yes	Yes	No	Yes	Yes	No	No	Yes	Cement	Yes	No	No	Yes	No	Yes	Don't use	No	No one	Regular	No	No one	Yes	Auto-medication	ACT	Tap water	Tap water	No	No one	Yes	Water system	Yes	Auto-medication	Ciprofloxacine	Positive	< 500	Positive	Salmonella Typhi, Para-typhi A	Co-infection	273	Severe	220	Severe
32	M	37.8	] 37.5-39.5]	Single	Self-employment	University	< 3	Yes	Yes	No	Yes	No	Yes	No	No	Cement	Yes	No	No	No	No	No	Don't use	No	No one	Don't use	No	No one	Yes	Auto-medication	Chloroquinine	Tap water	Tap water	Yes	Filtration	Yes	Water system	Yes	Health center	Ciprofloxacine	Positive	< 500	Positive	Salmonella Para-typhi A,C	Co-infection	265	Severe	251.4	Severe
33	F	36.5	≤ 37.5	Single	Self-employment	University	< 3	No	Yes	Yes	Yes	No	No	No	No	Cement	Yes	No	No	No	No	No	Don't use	No	No one	Regular	No	No one	Yes	Auto-medication	Chloroquinine	Tap water	Tap water	Yes	Filtration	Yes	Water system	Yes	Health center	Ciprofloxacine	Positive	< 500	Positive	Salmonella Typhi, Para-typhi A,C	Co-infection	305	Severe	410.3	Severe
34	M	36.3	≤ 37.5	Single	Self-employment	University	[3-7]	No	Yes	No	Yes	No	No	No	No	Cement	Yes	Yes	Yes	No	No	No	Irregular	Yes	Health center	Regular	No	No one	Yes	Auto-medication	ACT	Tap water	Mineral	No	No one	Yes	Pit latrine	Yes	Herbalist	Traditional medication	Positive	[500-2500]	Positive	Salmonella Typhi, Para-typhi A,C	Co-infection	717	Severe	963	Severe
35	M	37	≤ 37.5	Single	Self-employment	University	[3-7]	Yes	No	Yes	No	Yes	Yes	No	No	Cement	Yes	Yes	Yes	No	No	Yes	Don't use	Yes	No one	Regular	No	No one	Yes	Auto-medication	ACT	Borehole	Mineral	No	No one	Yes	Water system	Yes	Health center	Ciprofloxacine	Positive	< 500	Positive	Salmonella Typhi, Para-typhi A,C	Co-infection	405.1	Severe	649	Severe
36	F	37	≤ 37.5	Single	Self-employment	University	< 3	No	Yes	Yes	No	Yes	No	No	No	Cement	Yes	No	No	No	No	No	Don't use	No	No one	Regular	No	No one	Yes	Auto-medication	ACT	Borehole	Mineral	Yes	Filtration	Yes	Pit latrine	Yes	Herbalist	Traditional medication	Positive	[500-2500]	Negative	None one	Malaria mono-infection	83	Mild	59.19	Mild
37	F	37.2	≤ 37.5	Single	Self-employment	University	> 7	Yes	Yes	No	No	No	No	No	No	Mud	Yes	No	Yes	Yes	No	No	Regular	No	Market	Don't use	Yes	Chloroquinine	Yes	Auto-medication	ACT	Borehole	Borehole	Yes	Filtration	Yes	Water system	Yes	Health center	Ceftriaxone	Positive	< 500	Positive	Salmonella Typhi, Para-typhi A	Co-infection	689	Severe	725	Severe
38	M	38	] 37.5-39.5]	Single	Self-employment	University	[3-7]	Yes	Yes	No	No	No	Yes	No	No	Cement	Yes	No	Yes	Yes	No	No	Irregular	Yes	Market	Don't use	No	No one	Yes	Health center	ACT	Tap water	Tap water	No	No one	Yes	Pit latrine	Yes	Health center	Ceftriaxone	Negative	< 500	Positive	Salmonella Typhi, Para-typhi A,C	Typhoid mono-infection	314.3	Severe	158.01	Moderate
39	F	38.8	] 37.5-39.5]	Single	Self-employment	Primary school	[3-7]	Yes	No	No	Yes	No	No	Yes	Yes	Cement	Yes	No	Yes	No	No	Yes	Regular	No	Campaign	Don't use	No	No one	Yes	Auto-medication	Chloroquinine	Borehole	Borehole	Yes	Boiling	Yes	Water system	Yes	Health center	Ceftriaxone	Positive	< 500	Positive	Salmonella Typhi, Para-typhi A	Co-infection	221.87	Severe	218.03	Severe
40	M	38.2	] 37.5-39.5]	Single	Self-employment	University	[3-7]	Yes	Yes	Yes	No	No	No	No	No	Cement	Yes	Yes	Yes	Yes	No	No	Don't use	No	No one	Don't use	No	No one	Yes	Auto-medication	ACT	Borehole	Mineral	No	No one	Yes	Water system	Yes	Health center	Ciprofloxacine	Positive	[500-2500]	Positive	Salmonella Typhi, Para-typhi A	Co-infection	733.9	Severe	809	Severe
41	F	35.9	≤ 37.5	Widower	Self-employment	Secondary school	[3-7]	Yes	Yes	Yes	Yes	No	No	No	No	Cement	Yes	No	No	No	No	No	Regular	No	Market	Don't use	No	No one	Yes	Herbalist	Traditional medication	Borehole	Borehole	Yes	Boiling	Yes	Water system	Yes	Herbalist	Traditional medication	Negative	< 500	Positive	Salmonella Typhi, Para-typhi A	Typhoid mono-infection	303	Severe	377.6	Severe
42	M	38.9	] 37.5-39.5]	Single	Self-employment	Secondary school	[3-7]	Yes	Yes	No	Yes	Yes	Yes	No	No	Cement	Yes	Yes	Yes	Yes	No	No	Don't use	No	No one	Regular	No	No one	Yes	Auto-medication	Chloroquinine	Borehole	Tap water	No	No one	Yes	Pit latrine	Yes	Herbalist	Traditional medication	Positive	< 500	Negative	None one	Malaria mono-infection	80.3	Mild	87	Mild
43	M	36.2	≤ 37.5	Single	Employee	University	[3-7]	Yes	Yes	No	Yes	No	No	No	No	Cement	Yes	Yes	Yes	No	No	Yes	Regular	Yes	Campaign	Don't use	No	No one	Yes	Health center	ACT	Borehole	Tap water	No	No one	Yes	Pit latrine	Yes	Health center	Ceftriaxone	Positive	< 500	Positive	Salmonella Typhi, Para-typhi B	Co-infection	349	Severe	311.7	Severe
44	M	37	≤ 37.5	Married	Fonctionary	University	< 3	Yes	No	No	No	No	No	No	No	Cement	Yes	Yes	Yes	Yes	No	No	Regular	Yes	Campaign	Don't use	No	No one	Yes	Health center	ACT	Tap water	Borehole	No	No one	Yes	Pit latrine	Yes	Health center	Ceftriaxone	Positive	< 500	Negative	None one	Malaria mono-infection	681	Severe	714.3	Severe
45	F	36.9	≤ 37.5	Single	Self-employment	University	< 3	Yes	No	No	Yes	Yes	Yes	No	No	Cement	Yes	No	Yes	No	No	Yes	Regular	No	Campaign	Don't use	No	No one	Yes	Auto-medication	ACT	Tap water	Borehole	No	No one	Yes	Pit latrine	Yes	Herbalist	Traditional medication	Positive	< 500	Positive	Salmonella Typhi, Para-typhi A,C	Co-infection	470	Severe	546.7	Severe
46	M	36.5	≤ 37.5	Married	Employee	University	[3-7]	No	No	No	Yes	No	Yes	No	Yes	Cement	Yes	Yes	Yes	No	No	No	Don't use	No	No one	Don't use	No	No one	Yes	Auto-medication	Chloroquinine	Tap water	Tap water	No	No one	Yes	Water system	Yes	Herbalist	Traditional medication	Positive	[500-2500]	Positive	Salmonella Typhi, Para-typhi A,B,C	Co-infection	578.6	Severe	596.8	Severe
47	F	38.2	] 37.5-39.5]	Single	Self-employment	Primary school	< 3	Yes	No	Yes	No	No	Yes	Yes	Yes	Mud	Yes	No	No	Yes	No	No	Regular	Yes	Health center	Don't use	No	No one	Yes	Health center	ACT	Tap water	Borehole	Yes	Boiling	Yes	Pit latrine	No	Health center	Ceftriaxone	Positive	< 500	Negative	None one	Malaria mono-infection	43.3	Normal	42.08	Normal
48	F	37	≤ 37.5	Married	Fonctionary	University	< 3	No	No	No	No	No	No	No	No	Cement	Yes	No	Yes	No	No	Yes	Regular	Yes	Health center	Don't use	No	No one	Yes	Health center	Chloroquinine	Tap water	Tap water	Yes	Boiling	Yes	Pit latrine	Yes	Health center	Ceftriaxone	Positive	< 500	Negative	None one	Malaria mono-infection	24.4	Normal	23.92	Normal
49	M	37.6	] 37.5-39.5]	Single	Self-employment	Primary school	[3-7]	Yes	Yes	No	Yes	Yes	Yes	Yes	No	Cement	Yes	No	No	No	No	No	Regular	No	Market	Don't use	No	No one	Yes	Health center	ACT	Water well	Borehole	No	No one	Yes	Water system	No	Health center	Ceftriaxone	Positive	[500-2500]	Negative	None one	Malaria mono-infection	54.67	Mild	60.06	Mild
50	F	38	] 37.5-39.5]	Married	Fonctionary	University	< 3	Yes	Yes	No	Yes	Yes	No	No	No	Cement	Yes	No	Yes	No	No	Yes	Regular	No	Market	Don't use	No	No one	Yes	Health center	ACT	Tap water	Borehole	No	No one	Yes	Water system	Yes	Health center	Ceftriaxone	Positive	< 500	Negative	None one	Malaria mono-infection	82.3	Mild	61.1	Mild
51	F	36.7	≤ 37.5	Single	Self-employment	University	[3-7]	Yes	Yes	Yes	No	Yes	Yes	Yes	Yes	Cement	Yes	Yes	Yes	No	No	No	Regular	No	Market	Don't use	No	No one	Yes	Auto-medication	Chloroquinine	Tap water	Tap water	Yes	Filtration	Yes	Water system	Yes	Auto-medication	Ciprofloxacine	Positive	< 500	Positive	Salmonella Para-typhi A,C	Co-infection	983	Severe	1006.8	Severe
52	M	37.5	≤ 37.5	Single	Self-employment	University	< 3	Yes	Yes	Yes	Yes	No	No	No	No	Cement	Yes	Yes	No	Yes	No	No	Irregular	No	Market	Don't use	No	No one	Yes	Herbalist	Traditional medication	Water well	Borehole	No	No one	Yes	Pit latrine	Yes	Herbalist	Traditional medication	Positive	< 500	Positive	Salmonella Typhi, Para-typhi A,B,C	Co-infection	355.9	Severe	361.9	Severe
53	F	39	] 37.5-39.5]	Single	Self-employment	Primary school	[3-7]	Yes	No	No	No	No	Yes	No	Yes	Cement	Yes	No	No	No	No	No	Regular	No	Campaign	Don't use	No	No one	Yes	Health center	ACT	Water well	Borehole	No	No one	Yes	Water system	Yes	Herbalist	Traditional medication	Positive	< 500	Positive	Salmonella Typhi, Para-typhi A	Co-infection	190	Moderate	226.54	Severe
54	M	38.2	] 37.5-39.5]	Single	Self-employment	Never attended school	[3-7]	Yes	Yes	No	No	No	Yes	No	Yes	Cement	Yes	No	Yes	No	No	Yes	Regular	No	Campaign	Don't use	Yes	Chloroquinine	Yes	Auto-medication	Chloroquinine	Borehole	Mineral	No	No one	Yes	Water system	Yes	Health center	Ceftriaxone	Positive	[500-2500]	Positive	Salmonella Typhi, Para-typhi A	Co-infection	108.3	Moderate	133.7	Moderate
55	F	36	≤ 37.5	Single	Self-employment	University	[3-7]	Yes	Yes	Yes	Yes	No	No	No	No	Cement	Yes	No	Yes	No	Yes	No	Irregular	No	Market	Don't use	No	No one	Yes	Health center	ACT	Tap water	Borehole	No	No one	Yes	Pit latrine	Yes	Health center	Ciprofloxacine	Positive	< 500	Positive	Salmonella Typhi, Para-typhi A,B,C	Co-infection	259.4	Severe	295.6	Severe
56	M	38	] 37.5-39.5]	Single	Self-employment	Never attended school	[3-7]	Yes	No	No	No	No	No	No	No	Cement	Yes	No	Yes	Yes	No	No	Regular	No	Campaign	Don't use	No	No one	Yes	Health center	ACT	Tap water	Borehole	No	No one	Yes	Water system	No	Health center	Ciprofloxacine	Positive	< 500	Positive	Salmonella Para-typhi A,C	Co-infection	78.6	Mild	82.9	Mild
57	F	36.3	≤ 37.5	Single	Self-employment	University	[3-7]	No	Yes	No	Yes	No	Yes	Yes	Yes	Cement	Yes	No	No	No	No	No	Regular	No	Market	Don't use	No	No one	Yes	Health center	ACT	Tap water	Mineral	No	No one	Yes	Pit latrine	Yes	Health center	Ciprofloxacine	Positive	[500-2500]	Positive	Salmonella Typhi, Para-typhi A,C	Co-infection	466.6	Severe	471.17	Severe
58	M	36.6	≤ 37.5	Married	Fonctionary	University	< 3	No	No	No	Yes	No	Yes	Yes	No	Cement	Yes	Yes	Yes	Yes	No	No	Don't use	No	No one	Regular	No	No one	Yes	Auto-medication	ACT	Tap water	Borehole	No	No one	Yes	Pit latrine	Yes	Auto-medication	Ciprofloxacine	Positive	[500-2500]	Negative	None one	Malaria mono-infection	447.1	Severe	447.12	Severe
59	F	38	] 37.5-39.5]	Single	Self-employment	University	< 3	Yes	No	No	Yes	No	No	No	No	Cement	Yes	No	Yes	Yes	No	No	Regular	No	Health center	Don't use	No	No one	Yes	Health center	Chloroquinine	Tap water	Borehole	No	No one	Yes	Pit latrine	Yes	Health center	Ciprofloxacine	Negative	< 500	Positive	Salmonella Typhi	Typhoid mono-infection	83.8	Mild	40.16	Normal
60	F	37.6	] 37.5-39.5]	Married	Self-employment	Secondary school	[3-7]	Yes	Yes	No	No	Yes	Yes	No	Yes	Cement	Yes	No	Yes	No	No	Yes	Regular	Yes	Market	Don't use	No	No one	Yes	Auto-medication	ACT	Tap water	Tap water	No	No one	Yes	Pit latrine	Yes	Auto-medication	Ciprofloxacine	Positive	< 500	Positive	Salmonella Typhi, Para-typhi A	Co-infection	690.9	Severe	709	Severe
61	M	37.5	≤ 37.5	Single	Self-employment	University	[3-7]	Yes	Yes	Yes	No	Yes	No	No	No	Cement	Yes	No	No	No	No	No	Don't use	No	No one	Don't use	No	No one	Yes	Health center	ACT	Tap water	Tap water	No	No one	Yes	Water system	Yes	Health center	Ceftriaxone	Positive	[500-2500]	Negative	None one	Malaria mono-infection	73.51	Mild	65.84	Mild
62	M	38	] 37.5-39.5]	Single	Self-employment	University	[3-7]	Yes	Yes	Yes	Yes	Yes	No	No	No	Cement	Yes	Yes	No	No	No	No	Don't use	Yes	Campaign	Don't use	No	No one	Yes	Auto-medication	ACT	Borehole	Borehole	No	No one	Yes	Pit latrine	Yes	Health center	Ciprofloxacine	Positive	< 500	Positive	Salmonella Typhi, Para-typhi A,C	Co-infection	544	Severe	684.4	Severe
63	M	37.8	] 37.5-39.5]	Single	Self-employment	University	[3-7]	Yes	Yes	No	Yes	No	No	No	No	Cement	Yes	Yes	Yes	No	No	No	Regular	No	Market	Don't use	No	No one	Yes	Health center	ACT	Water well	Tap water	No	No one	Yes	Water system	Yes	Health center	Ceftriaxone	Negative	< 500	Positive	Salmonella Typhi, Para-typhi A	Typhoid mono-infection	559	Severe	354.4	Severe
64	M	38	] 37.5-39.5]	Single	Self-employment	University	< 3	Yes	Yes	No	Yes	No	Yes	No	Yes	Cement	Yes	Yes	No	No	No	No	Regular	No	Market	Don't use	No	No one	Yes	Health center	ACT	Borehole	Borehole	No	No one	Yes	Pit latrine	Yes	Health center	Ceftriaxone	Positive	< 500	Positive	Salmonella Typhi, Para-typhi A	Co-infection	313	Severe	322.4	Severe
65	F	37	≤ 37.5	Married	Self-employment	Secondary school	[3-7]	No	No	No	Yes	No	Yes	No	No	Cement	Yes	No	Yes	No	No	No	Regular	No	Market	Don't use	No	No one	Yes	Health center	ACT	Borehole	Borehole	Yes	Boiling	Yes	Water system	Yes	Health center	Ceftriaxone	Negative	< 500	Positive	Salmonella Para-typhi C	Typhoid mono-infection	55	Mild	47.8	Mild
66	M	37	≤ 37.5	Single	Self-employment	University	[3-7]	Yes	No	No	No	No	No	No	No	Cement	Yes	Yes	No	No	No	No	Regular	No	Market	Regular	No	No one	Yes	Auto-medication	ACT	Spring water	Tap water	No	No one	Yes	Pit latrine	Yes	Health center	Ceftriaxone	Positive	[500-2500]	Negative	None one	Malaria mono-infection	567.6	Severe	587.27	Severe
67	F	40	≥ 40	Single	Self-employment	University	[3-7]	Yes	Yes	No	Yes	No	No	No	No	Cement	Yes	No	Yes	No	No	No	Don't use	No	No one	Don't use	No	No one	No	Health center	Chloroquinine	Tap water	Mineral	No	No one	Yes	Water system	Yes	Health center	Ciprofloxacine	Positive	< 500	Negative	None one	Malaria mono-infection	660.6	Severe	599.35	Severe
68	F	37	≤ 37.5	Married	Self-employment	Secondary school	< 3	Yes	No	No	Yes	No	Yes	No	No	Cement	Yes	No	Yes	No	No	No	Regular	No	Market	Don't use	No	No one	Yes	Health center	ACT	Borehole	Borehole	No	No one	Yes	Water system	Yes	Health center	Ceftriaxone	Negative	< 500	Positive	Salmonella Typhi	Typhoid mono-infection	23.7	Normal	34.5	Normal
69	M	36.7	≤ 37.5	Married	Self-employment	Secondary school	> 7	No	No	No	No	Yes	No	No	No	Wood	No	No	No	No	Yes	No	Regular	No	Market	Don't use	Yes	Traditional medication	Yes	Herbalist	Traditional medication	Borehole	Borehole	Yes	Filtration	Yes	Pit latrine	Yes	Herbalist	Traditional medication	Negative	< 500	Positive	Salmonella Para-typhi B,C	Typhoid mono-infection	720.8	Severe	664.4	Severe
70	M	38	] 37.5-39.5]	Single	Fonctionary	University	< 3	Yes	No	Yes	Yes	No	Yes	No	No	Cement	Yes	Yes	Yes	No	No	No	Regular	No	Campaign	Regular	No	No one	Yes	Auto-medication	ACT	Borehole	Mineral	No	No one	Yes	Water system	Yes	Health center	Ceftriaxone	Negative	< 500	Positive	Salmonella Para-typhi A	Typhoid mono-infection	31	Normal	22.52	Normal
71	F	39	] 37.5-39.5]	Single	Self-employment	University	> 7	Yes	Yes	Yes	Yes	No	Yes	No	No	Mud	Yes	No	Yes	No	Yes	No	Regular	No	Market	Regular	No	No one	Yes	Health center	ACT	Spring water	Spring water	No	No one	Yes	Pit latrine	Yes	Auto-medication	Ciprofloxacine	Positive	[500-2500]	Negative	None one	Malaria mono-infection	1031.37	Severe	1113	Severe
72	F	37.4	≤ 37.5	Single	Employee	Secondary school	[3-7]	Yes	Yes	Yes	No	Yes	No	No	Yes	Cement	Yes	No	No	No	No	Yes	Regular	Yes	Campaign	Don't use	No	No one	Yes	Auto-medication	ACT	Borehole	Borehole	Yes	Boiling	Yes	Pit latrine	Yes	Health center	Ciprofloxacine	Positive	[500-2500]	Positive	Salmonella Typhi	Co-infection	870	Severe	846.7	Severe
73	F	37	≤ 37.5	Single	Self-employment	University	> 7	No	No	No	Yes	No	Yes	No	Yes	Cement	Yes	Yes	Yes	No	No	No	Regular	No	Market	Don't use	No	No one	Yes	Auto-medication	ACT	Borehole	Borehole	No	No one	Yes	Pit latrine	Yes	Health center	Ceftriaxone	Negative	< 500	Positive	Salmonella Typhi, Para-typhi A,B,C	Typhoid mono-infection	438.7	Severe	256.1	Severe
74	M	38.2	] 37.5-39.5]	Single	Fonctionary	University	> 7	Yes	No	No	Yes	No	Yes	Yes	No	Cement	Yes	Yes	Yes	No	No	No	Don't use	No	No one	Irregular	No	No one	Yes	Auto-medication	Chloroquinine	Spring water	Spring water	Yes	Filtration	Yes	Pit latrine	Yes	Health center	Ciprofloxacine	Negative	< 500	Positive	Salmonella Typhi, Para-typhi B	Typhoid mono-infection	15	Normal	28.98	Normal
75	F	39	] 37.5-39.5]	Widower	Self-employment	University	[3-7]	Yes	Yes	Yes	No	Yes	No	No	No	Cement	Yes	Yes	No	No	Yes	Yes	Don't use	Yes	No one	Don't use	No	No one	Yes	Herbalist	Traditional medication	Borehole	Mineral	No	No one	Yes	Water system	Yes	Herbalist	Traditional medication	Positive	[500-2500]	Negative	None one	Malaria mono-infection	84.51	Mild	81.89	Mild
76	M	41	≥ 40	Single	Self-employment	Primary school	< 3	Yes	Yes	Yes	No	No	No	No	Yes	Cement	Yes	No	No	Yes	Yes	Yes	Don't use	No	No one	Don't use	No	No one	Yes	Health center	Chloroquinine	Water well	Borehole	Yes	Filtration	Yes	Water system	No	Health center	Ceftriaxone	Positive	> 2500	Negative	None one	Malaria mono-infection	478	Severe	464.9	Severe
77	M	39	] 37.5-39.5]	Single	Self-employment	University	[3-7]	Yes	Yes	Yes	No	Yes	No	No	No	Cement	Yes	Yes	No	No	No	No	Regular	No	Market	Don't use	No	No one	Yes	Health center	ACT	Borehole	Borehole	No	No one	Yes	Water system	Yes	Health center	Ceftriaxone	Positive	> 2500	Negative	None one	Malaria mono-infection	482	Severe	490.03	Severe
78	F	38	] 37.5-39.5]	Married	Self-employment	University	[3-7]	Yes	No	No	Yes	Yes	Yes	No	Yes	Cement	Yes	Yes	Yes	Yes	Yes	Yes	Regular	No	Market	Regular	No	No one	Yes	Health center	ACT	Tap water	Tap water	Yes	Filtration	Yes	Pit latrine	Yes	Health center	Ciprofloxacine	Positive	[500-2500]	Positive	Salmonella Typhi	Co-infection	943	Severe	947.5	Severe
79	F	37.6	] 37.5-39.5]	Married	Employee	Secondary school	[3-7]	Yes	Yes	No	No	Yes	No	No	No	Cement	Yes	No	Yes	No	No	No	Regular	No	Campaign	Don't use	No	No one	Yes	Auto-medication	ACT	Borehole	Borehole	No	No one	Yes	Water system	Yes	Health center	Ceftriaxone	Positive	[500-2500]	Negative	None one	Malaria mono-infection	209.5	Severe	231.3	Severe
80	F	37.2	] 37.5-39.5]	Single	Self-employment	Primary school	[3-7]	Yes	No	No	Yes	No	No	No	Yes	Cement	Yes	No	Yes	No	No	No	Regular	Yes	Campaign	Don't use	No	No one	Yes	Auto-medication	Chloroquinine	Tap water	Tap water	Yes	Boiling	Yes	Pit latrine	Yes	Health center	Ciprofloxacine	Negative	< 500	Positive	Salmonella Typhi	Typhoid mono-infection	48.33	Mild	55.84	Mild
81	F	37.8	] 37.5-39.5]	Married	Self-employment	Secondary school	[3-7]	Yes	Yes	No	Yes	No	Yes	No	No	Cement	Yes	No	No	No	No	Yes	Regular	No	Campaign	Regular	No	No one	Yes	Auto-medication	ACT	Borehole	Borehole	No	No one	Yes	Water system	Yes	Herbalist	Traditional medication	Negative	< 500	Positive	Salmonella Typhi	Typhoid mono-infection	336.2	Severe	344	Severe
82	F	37.3	≤ 37.5	Married	Fonctionary	University	[3-7]	Yes	No	Yes	Yes	No	Yes	No	No	Cement	Yes	No	No	No	No	No	Regular	No	Market	Don't use	No	No one	Yes	Auto-medication	ACT	Borehole	Borehole	No	No one	Yes	Pit latrine	Yes	Health center	Ciprofloxacine	Negative	< 500	Positive	Salmonella Typhi, Para-typhi B	Typhoid mono-infection	324.8	Severe	355.9	Severe
83	M	37.5	≤ 37.5	Single	Self-employment	Secondary school	[3-7]	Yes	Yes	No	No	No	Yes	No	No	Cement	Yes	No	No	No	No	No	Don't use	No	No one	Regular	No	No one	Yes	Health center	ACT	Water well	Mineral	No	No one	Yes	Water system	Yes	Health center	Ceftriaxone	Positive	[500-2500]	Positive	Salmonella Typhi	Co-infection	768	Severe	773	Severe
84	F	38.3	] 37.5-39.5]	Single	Self-employment	University	< 3	Yes	Yes	Yes	No	Yes	No	No	No	Cement	Yes	Yes	No	No	No	Yes	Irregular	No	Market	Don't use	No	No one	Yes	Auto-medication	ACT	Borehole	Borehole	No	No one	Yes	Water system	Yes	Health center	Ceftriaxone	Positive	[500-2500]	Negative	None one	Malaria mono-infection	139.7	Moderate	160.6	Moderate
85	M	38	] 37.5-39.5]	Single	Employee	Secondary school	< 3	Yes	No	No	No	No	Yes	No	No	Cement	Yes	Yes	No	No	No	Yes	Regular	No	Market	Don't use	No	No one	Yes	Auto-medication	Chloroquinine	Borehole	Borehole	No	No one	Yes	Water system	Yes	Health center	Ciprofloxacine	Negative	< 500	Positive	Salmonella Typhi, Para-typhi B	Typhoid mono-infection	83	Mild	90.8	Mild
86	M	37.5	≤ 37.5	Married	Employee	Secondary school	< 3	Yes	No	No	No	No	Yes	No	Yes	Cement	Yes	Yes	No	No	Yes	Yes	Regular	No	Market	Don't use	No	No one	Yes	Health center	ACT	Borehole	Borehole	No	No one	Yes	Water system	No	Health center	Ceftriaxone	Negative	< 500	Positive	Salmonella Para-typhi C	Typhoid mono-infection	192.1	Moderate	267.1	Severe
87	M	37	≤ 37.5	Single	Self-employment	Never attended school	< 3	Yes	No	No	Yes	No	No	No	Yes	Cement	Yes	No	No	No	No	No	Regular	No	Health center	Don't use	No	No one	No	Health center	Chloroquinine	Borehole	Mineral	No	No one	Yes	Water system	No	Health center	Ceftriaxone	Negative	< 500	Positive	Salmonella Typhi	Typhoid mono-infection	47	Mild	51.3	Mild
88	M	38	] 37.5-39.5]	Single	Self-employment	Never attended school	[3-7]	Yes	No	No	No	No	No	No	No	Mud	No	No	Yes	No	No	Yes	Don't use	No	No one	Irregular	No	No one	No	Health center	Chloroquinine	Borehole	Mineral	No	No one	Yes	Water system	No	Health center	Ciprofloxacine	Positive	[500-2500]	Negative	None one	Malaria mono-infection	23.33	Normal	35.22	Normal
89	F	38	] 37.5-39.5]	Married	Fonctionary	University	< 3	Yes	Yes	Yes	No	Yes	No	No	No	Cement	Yes	No	No	No	Yes	No	Irregular	No	Market	Irregular	No	No one	Yes	Auto-medication	ACT	Borehole	Borehole	Yes	Filtration	Yes	Water system	Yes	Health center	Ceftriaxone	Positive	[500-2500]	Negative	None one	Malaria mono-infection	167.6	Moderate	172.9	Moderate
90	F	38.1	] 37.5-39.5]	Single	Self-employment	University	< 3	Yes	Yes	No	No	Yes	No	No	No	Cement	Yes	Yes	Yes	Yes	No	No	Regular	No	Campaign	Don't use	No	No one	Yes	Health center	ACT	Borehole	Borehole	No	No one	Yes	Pit latrine	Yes	Herbalist	Traditional medication	Positive	< 500	Negative	None one	Malaria mono-infection	23.6	Normal	34.5	Normal
91	M	38	] 37.5-39.5]	Single	Employee	University	[3-7]	Yes	Yes	Yes	Yes	Yes	Yes	No	No	Cement	Yes	No	No	No	No	No	Don't use	Yes	No one	Irregular	No	No one	Yes	Health center	ACT	Borehole	Mineral	No	No one	Yes	Water system	Yes	Health center	Ceftriaxone	Positive	< 500	Positive	Salmonella Typhi, Para-typhi A,C	Co-infection	170	Moderate	205.16	Severe
92	F	38.5	] 37.5-39.5]	Single	Self-employment	University	[3-7]	Yes	Yes	Yes	Yes	Yes	Yes	No	Yes	Mud	Yes	No	Yes	Yes	No	Yes	Regular	Yes	Market	Don't use	No	No one	Yes	Auto-medication	ACT	Water well	Borehole	No	No one	Yes	Pit latrine	Yes	Health center	Ceftriaxone	Positive	[500-2500]	Positive	Salmonella Para-typhi A	Co-infection	655	Severe	737	Severe
93	F	38	] 37.5-39.5]	Single	Employee	University	< 3	Yes	Yes	Yes	No	Yes	No	No	No	Cement	Yes	No	No	No	No	Yes	Irregular	No	Campaign	Don't use	No	No one	Yes	Health center	ACT	Borehole	Borehole	No	No one	Yes	Water system	Yes	Health center	Ciprofloxacine	Positive	[500-2500]	Negative	None one	Malaria mono-infection	110	Moderate	197.3	Moderate
94	M	39	] 37.5-39.5]	Single	Self-employment	University	[3-7]	Yes	Yes	Yes	Yes	No	No	No	No	Cement	Yes	Yes	Yes	No	No	Yes	Don't use	No	No one	Irregular	No	No one	Yes	Auto-medication	ACT	Water well	Borehole	No	No one	Yes	Water system	Yes	Health center	Ciprofloxacine	Positive	[500-2500]	Negative	None one	Malaria mono-infection	284.6	Severe	200.8	Moderate
95	M	37.2	≤ 37.5	Divorced	Fonctionary	University	< 3	Yes	Yes	No	No	Yes	No	No	No	Cement	Yes	Yes	No	No	No	Yes	Don't use	No	No one	Irregular	No	No one	Yes	Health center	ACT	Borehole	Borehole	No	No one	Yes	Water system	Yes	Herbalist	Traditional medication	Positive	[500-2500]	Negative	None one	Malaria mono-infection	146.7	Moderate	144	Moderate
96	M	38	] 37.5-39.5]	Married	Fonctionary	University	[3-7]	Yes	No	Yes	Yes	Yes	Yes	No	No	Cement	No	No	Yes	No	Yes	Yes	Regular	No	Campaign	Don't use	No	No one	Yes	Herbalist	Traditional medication	Spring water	Spring water	No	No one	Yes	Pit latrine	Yes	Herbalist	Traditional medication	Positive	> 2500	Positive	Salmonella Para-typhi B	Co-infection	1113.5	Severe	1186.8	Severe
97	F	38.1	] 37.5-39.5]	Married	Self-employment	Secondary school	[3-7]	Yes	No	No	Yes	Yes	No	No	No	Cement	No	No	Yes	No	Yes	Yes	Regular	No	Campaign	Don't use	No	No one	Yes	Herbalist	Traditional medication	Spring water	Spring water	No	No one	Yes	Pit latrine	Yes	Herbalist	Traditional medication	Negative	< 500	Positive	Salmonella Para-typhi A	Typhoid mono-infection	40.43	Normal	50.03	Mild
98	F	36.9	≤ 37.5	Married	Self-employment	Secondary school	[3-7]	No	No	No	Yes	No	No	No	Yes	Cement	Yes	No	No	No	No	Yes	Regular	No	Health center	Don't use	No	No one	Yes	Auto-medication	ACT	Borehole	Borehole	No	No one	Yes	Water system	Yes	Health center	Ciprofloxacine	Positive	[500-2500]	Negative	None one	Malaria mono-infection	326	Severe	372.2	Severe
99	F	37.6	] 37.5-39.5]	Married	Self-employment	Secondary school	> 7	No	Yes	No	No	No	No	No	No	Cement	Yes	No	No	No	No	No	Irregular	No	Market	Don't use	No	No one	Yes	Auto-medication	ACT	Water well	Borehole	No	No one	Yes	Water system	Yes	Health center	Ceftriaxone	Positive	[500-2500]	Negative	None one	Malaria mono-infection	854.7	Severe	901.3	Severe
100	F	38.3	] 37.5-39.5]	Single	Self-employment	Never attended school	[3-7]	Yes	No	No	No	No	No	No	Yes	Cement	Yes	No	No	No	No	No	Don't use	No	No one	Regular	No	No one	Yes	Health center	ACT	Borehole	Mineral	No	No one	Yes	Water system	No	Health center	Ciprofloxacine	Positive	[500-2500]	Negative	None one	Malaria mono-infection	63.33	Mild	78.02	Mild
101	M	39	] 37.5-39.5]	Single	Employee	University	< 3	Yes	Yes	Yes	Yes	No	No	No	No	Cement	Yes	Yes	Yes	No	No	Yes	Don't use	No	No one	Irregular	No	No one	Yes	Auto-medication	ACT	Tap water	Mineral	No	No one	Yes	Water system	Yes	Health center	Ceftriaxone	Positive	[500-2500]	Negative	None one	Malaria mono-infection	299.5	Severe	327.3	Severe
102	F	39.2	] 37.5-39.5]	Single	Self-employment	University	[3-7]	Yes	Yes	No	No	No	No	No	No	Cement	Yes	Yes	No	No	No	No	Irregular	No	Campaign	Don't use	No	No one	Yes	Auto-medication	Chloroquinine	Tap water	Tap water	Yes	Filtration	Yes	Pit latrine	Yes	Health center	Ceftriaxone	Positive	[500-2500]	Negative	None one	Malaria mono-infection	379.5	Severe	327	Severe
103	M	39.5	] 37.5-39.5]	Single	Self-employment	Never attended school	< 3	Yes	No	No	No	No	No	No	No	Cement	Yes	No	Yes	No	No	No	Don't use	No	No one	Don't use	No	No one	Yes	Health center	Chloroquinine	Water well	Mineral	Yes	Filtration	Yes	Water system	Yes	Health center	Ceftriaxone	Positive	[500-2500]	Negative	None one	Malaria mono-infection	110	Moderate	127.8	Moderate
104	F	38	] 37.5-39.5]	Married	Employee	University	< 3	Yes	No	Yes	No	Yes	No	No	No	Cement	Yes	No	No	No	No	No	Irregular	Yes	Campaign	Don't use	No	No one	Yes	Health center	ACT	Borehole	Borehole	No	No one	Yes	Water system	Yes	Health center	Ciprofloxacine	Positive	[500-2500]	Negative	None one	Malaria mono-infection	550	Severe	429	Severe
105	F	37.2	≤ 37.5	Married	Employee	Secondary school	[3-7]	No	Yes	No	Yes	No	No	No	Yes	Cement	No	No	No	No	No	Yes	Regular	No	Campaign	Don't use	No	No one	Yes	Auto-medication	Chloroquinine	Tap water	Tap water	No	No one	No	Water system	Yes	Health center	Ciprofloxacine	Negative	< 500	Positive	Salmonella Typhi, Para-typhi A	Typhoid mono-infection	230	Severe	247	Severe
106	F	38	] 37.5-39.5]	Married	Self-employment	University	[3-7]	Yes	No	Yes	No	Yes	No	No	No	Cement	Yes	No	No	No	Yes	No	Irregular	No	Market	Don't use	No	No one	Yes	Health center	ACT	Water well	Borehole	No	No one	Yes	Water system	Yes	Health center	Ceftriaxone	Positive	[500-2500]	Negative	None one	Malaria mono-infection	521.7	Severe	574.9	Severe
107	F	37	≤ 37.5	Single	Fonctionary	University	[3-7]	Yes	Yes	Yes	No	No	Yes	No	No	Cement	Yes	No	No	No	No	No	Regular	Yes	Market	Irregular	No	No one	Yes	Auto-medication	ACT	Tap water	Tap water	Yes	Filtration	Yes	Water system	Yes	Health center	Ceftriaxone	Negative	< 500	Positive	Salmonella Typhi	Typhoid mono-infection	263	Severe	251.4	Severe
108	F	37	≤ 37.5	Married	Employee	University	[3-7]	No	Yes	Yes	Yes	Yes	No	No	No	Cement	Yes	No	No	No	Yes	Yes	Irregular	No	Market	Don't use	No	No one	Yes	Health center	ACT	Water well	Borehole	No	No one	Yes	Water system	Yes	Health center	Ceftriaxone	Positive	> 2500	Positive	Salmonella Typhi	Co-infection	1089.8	Severe	1035.4	Severe
109	F	37	≤ 37.5	Married	Self-employment	Secondary school	[3-7]	Yes	No	No	No	No	No	Yes	No	Cement	Yes	No	Yes	No	No	No	Regular	No	Market	Don't use	No	No one	Yes	Auto-medication	ACT	Borehole	Borehole	No	No one	Yes	Pit latrine	Yes	Herbalist	Traditional medication	Positive	> 2500	Negative	None one	Malaria mono-infection	740	Severe	797.6	Severe
110	F	38.6	] 37.5-39.5]	Married	Self-employment	Secondary school	< 3	Yes	No	Yes	No	Yes	No	No	No	Cement	Yes	No	No	Yes	No	Yes	Regular	Yes	Market	Don't use	Yes	Fansidar	Yes	Health center	ACT	Tap water	Tap water	Yes	Filtration	Yes	Pit latrine	Yes	Health center	Ciprofloxacine	Positive	[500-2500]	Negative	None one	Malaria mono-infection	130	Moderate	147.8	Moderate
111	M	37	≤ 37.5	Married	Fonctionary	University	[3-7]	No	No	No	No	No	Yes	No	Yes	Cement	Yes	No	No	No	No	No	Irregular	No	Market	Don't use	No	No one	Yes	Auto-medication	ACT	Water well	Tap water	Yes	Filtration	Yes	Water system	Yes	Herbalist	Traditional medication	Negative	< 500	Positive	Salmonella Typhi	Typhoid mono-infection	24.5	Normal	17.5	Normal
112	F	40.7	≥ 40	Single	Self-employment	Secondary school	< 3	Yes	Yes	Yes	Yes	Yes	No	No	Yes	Cement	Yes	Yes	No	Yes	Yes	Yes	Don't use	Yes	Campaign	Don't use	No	No one	Yes	Health center	ACT	Borehole	Borehole	No	No one	Yes	Water system	Yes	Health center	Ceftriaxone	Positive	> 2500	Negative	None one	Malaria mono-infection	528.5	Severe	460	Severe
113	M	38.5	] 37.5-39.5]	Single	Self-employment	University	[3-7]	Yes	No	No	Yes	No	No	No	No	Cement	Yes	Yes	Yes	Yes	No	No	Regular	No	Market	Don't use	No	No one	Yes	Auto-medication	ACT	Tap water	Tap water	Yes	Filtration	Yes	Pit latrine	Yes	Health center	Ceftriaxone	Negative	< 500	Positive	Salmonella Para-typhi C	Typhoid mono-infection	207.31	Severe	231.5	Severe
114	F	38	] 37.5-39.5]	Single	Self-employment	Secondary school	[3-7]	Yes	Yes	No	Yes	No	No	No	No	Cement	Yes	No	Yes	Yes	Yes	No	Irregular	No	Market	Don't use	No	No one	Yes	Health center	ACT	Borehole	Borehole	No	No one	Yes	Water system	Yes	Health center	Ceftriaxone	Positive	[500-2500]	Negative	None one	Malaria mono-infection	313.16	Severe	396	Severe
115	M	39	] 37.5-39.5]	Single	Self-employment	Secondary school	[3-7]	Yes	Yes	Yes	No	Yes	No	No	No	Mud	Yes	No	Yes	Yes	No	Yes	Don't use	No	No one	Don't use	No	No one	Yes	Health center	ACT	Tap water	Borehole	No	No one	Yes	Water system	Yes	Health center	Ciprofloxacine	Positive	> 2500	Negative	None one	Malaria mono-infection	578.8	Severe	591.48	Severe
116	F	38	] 37.5-39.5]	Single	Self-employment	University	< 3	Yes	Yes	No	No	Yes	No	No	No	Cement	No	Yes	Yes	No	No	No	Regular	No	Campaign	Don't use	No	No one	Yes	Health center	ACT	Tap water	Borehole	Yes	Filtration	Yes	Pit latrine	Yes	Health center	Ciprofloxacine	Positive	[500-2500]	Negative	None one	Malaria mono-infection	101.3	Moderate	63.21	Mild
117	M	39	] 37.5-39.5]	Single	Self-employment	Secondary school	[3-7]	Yes	Yes	No	No	Yes	No	No	No	Cement	Yes	No	No	No	No	No	Regular	No	Health center	Don't use	No	No one	Yes	Health center	ACT	Borehole	Borehole	No	No one	Yes	Water system	Yes	Health center	Ceftriaxone	Positive	> 2500	Negative	None one	Malaria mono-infection	87.71	Mild	99.17	Mild
118	M	38.2	] 37.5-39.5]	Single	Self-employment	University	[3-7]	Yes	Yes	Yes	No	Yes	No	No	No	Cement	Yes	Yes	No	Yes	No	No	Don't use	No	No one	Irregular	No	No one	Yes	Auto-medication	ACT	Spring water	Spring water	No	No one	Yes	Pit latrine	Yes	Auto-medication	Ciprofloxacine	Positive	> 2500	Negative	None one	Malaria mono-infection	420.6	Severe	432.3	Severe
119	F	38.1	] 37.5-39.5]	Single	Self-employment	Primary school	[3-7]	Yes	No	No	No	No	No	No	No	Cement	Yes	No	Yes	No	No	No	Regular	No	Campaign	Don't use	No	No one	Yes	Health center	ACT	Tap water	Tap water	Yes	Boiling	No	Water system	No	Health center	Ceftriaxone	Positive	[500-2500]	Negative	None one	Malaria mono-infection	64.6	Mild	41.78	Mild
120	F	39.3	] 37.5-39.5]	Single	Self-employment	Secondary school	[3-7]	Yes	Yes	No	No	Yes	No	No	Yes	Cement	Yes	No	No	No	No	No	Regular	No	Campaign	Don't use	No	No one	Yes	Health center	ACT	Tap water	Borehole	No	No one	No	Water system	Yes	Health center	Ceftriaxone	Positive	> 2500	Negative	None one	Malaria mono-infection	623.62	Severe	627.76	Severe
121	F	38.6	] 37.5-39.5]	Single	Self-employment	University	[3-7]	Yes	Yes	Yes	Yes	No	No	No	No	Cement	Yes	Yes	No	No	No	Yes	Irregular	No	Market	Don't use	No	No one	Yes	Auto-medication	ACT	Tap water	Tap water	Yes	Filtration	Yes	Pit latrine	Yes	Health center	Ciprofloxacine	Positive	> 2500	Negative	None one	Malaria mono-infection	611	Severe	695.6	Severe
122	F	40	≥ 40	Single	Self-employment	Secondary school	< 3	Yes	Yes	Yes	Yes	Yes	Yes	No	Yes	Cement	Yes	No	Yes	No	Yes	No	Irregular	Yes	Market	Don't use	No	No one	Yes	Health center	ACT	Water well	Tap water	Yes	Filtration	No	Pit latrine	Yes	Health center	Ceftriaxone	Positive	[500-2500]	Positive	Salmonella Typhi, Para-typhi B	Co-infection	75.1	Mild	92.68	Mild
123	M	39.2	] 37.5-39.5]	Single	Self-employment	University	[3-7]	Yes	No	Yes	No	Yes	No	No	No	Cement	Yes	Yes	No	No	Yes	No	Don't use	No	No one	Don't use	No	No one	Yes	Auto-medication	Chloroquinine	Borehole	Borehole	No	No one	Yes	Water system	Yes	Health center	Ciprofloxacine	Positive	> 2500	Negative	None one	Malaria mono-infection	104.8	Moderate	135.32	Moderate
124	F	39	] 37.5-39.5]	Married	Employee	University	< 3	Yes	No	No	Yes	No	Yes	No	Yes	Cement	Yes	No	Yes	No	No	Yes	Don't use	Yes	No one	Regular	No	No one	Yes	Health center	ACT	Borehole	Borehole	No	No one	Yes	Water system	Yes	Health center	Ceftriaxone	Negative	< 500	Positive	Salmonella Para-typhi A,C	Typhoid mono-infection	32.05	Normal	53	Mild
125	F	38.3	] 37.5-39.5]	Married	Self-employment	Secondary school	< 3	Yes	No	No	Yes	No	Yes	Yes	Yes	Wood	Yes	No	No	No	No	No	Regular	Yes	Health center	Irregular	No	No one	Yes	Health center	ACT	Borehole	Borehole	No	No one	Yes	Pit latrine	Yes	Herbalist	Traditional medication	Negative	< 500	Positive	Salmonella Para-typhi B	Typhoid mono-infection	285	Severe	304.3	Severe
126	M	39	] 37.5-39.5]	Divorced	Employee	University	< 3	Yes	Yes	Yes	Yes	Yes	Yes	Yes	Yes	Wood	No	No	No	Yes	No	No	Regular	Yes	Market	Don't use	No	No one	Yes	Health center	Chloroquinine	Water well	Borehole	No	No one	Yes	Pit latrine	Yes	Herbalist	Traditional medication	Positive	[500-2500]	Positive	Salmonella Typhi	Co-infection	323	Severe	369.2	Severe
127	M	38	] 37.5-39.5]	Single	Employee	University	> 7	Yes	Yes	Yes	Yes	Yes	Yes	No	No	Cement	Yes	Yes	No	No	No	No	Don't use	No	No one	Irregular	No	No one	Yes	Health center	ACT	Borehole	Borehole	No	No one	Yes	Water system	Yes	Health center	Ceftriaxone	Positive	[500-2500]	Negative	None one	Malaria mono-infection	797	Severe	903	Severe
128	M	39	] 37.5-39.5]	Single	Self-employment	Secondary school	> 7	Yes	No	Yes	No	Yes	No	No	No	Cement	Yes	Yes	No	No	No	No	Irregular	No	Campaign	Don't use	No	No one	Yes	Auto-medication	ACT	Borehole	Borehole	No	No one	Yes	Pit latrine	Yes	Health center	Ceftriaxone	Positive	[500-2500]	Negative	None one	Malaria mono-infection	760.6	Severe	893	Severe
129	F	38.1	] 37.5-39.5]	Single	Self-employment	University	[3-7]	Yes	No	No	Yes	No	Yes	No	Yes	Cement	Yes	No	No	Yes	No	No	Regular	Yes	Health center	Don't use	No	No one	Yes	Auto-medication	Chloroquinine	Borehole	Borehole	No	No one	Yes	Water system	Yes	Health center	Ceftriaxone	Negative	< 500	Positive	Salmonella Typhi	Typhoid mono-infection	209.5	Severe	305.9	Severe
130	F	38	] 37.5-39.5]	Single	Employee	University	[3-7]	Yes	No	No	Yes	No	Yes	Yes	No	Cement	Yes	No	No	Yes	No	Yes	Regular	No	Campaign	Don't use	No	No one	Yes	Health center	Chloroquinine	Tap water	Tap water	No	No one	Yes	Pit latrine	Yes	Health center	Ciprofloxacine	Negative	< 500	Positive	Salmonella Typhi, Para-typhi B	Typhoid mono-infection	234.4	Severe	248.4	Severe
131	F	38	] 37.5-39.5]	Married	Self-employment	University	[3-7]	Yes	Yes	Yes	No	Yes	No	No	No	Wood	No	No	No	No	No	Yes	Regular	No	Market	Don't use	No	No one	Yes	Health center	ACT	Borehole	Borehole	No	No one	Yes	Pit latrine	Yes	Herbalist	Traditional medication	Positive	> 2500	Negative	None one	Malaria mono-infection	77.4	Mild	80	Mild
132	M	38	] 37.5-39.5]	Single	Self-employment	Primary school	< 3	Yes	No	No	Yes	No	Yes	No	Yes	Cement	Yes	No	No	Yes	No	No	Regular	Yes	Health center	Don't use	No	No one	Yes	Health center	ACT	Borehole	Borehole	No	No one	No	Water system	No	Health center	Ceftriaxone	Negative	< 500	Positive	Salmonella Typhi	Typhoid mono-infection	218.77	Severe	237.11	Severe
133	F	39.3	] 37.5-39.5]	Single	Self-employment	Secondary school	[3-7]	Yes	Yes	No	No	No	No	No	Yes	Cement	No	No	No	Yes	No	Yes	Irregular	No	Campaign	Don't use	No	No one	Yes	Health center	Chloroquinine	Borehole	Borehole	No	No one	No	Water system	No	Health center	Ceftriaxone	Positive	> 2500	Negative	None one	Malaria mono-infection	423.62	Severe	427.76	Severe
134	F	38	] 37.5-39.5]	Single	Self-employment	University	[3-7]	Yes	Yes	No	Yes	No	Yes	Yes	Yes	Cement	Yes	Yes	Yes	No	No	No	Regular	Yes	Market	Don't use	No	No one	Yes	Auto-medication	Chloroquinine	Spring water	Spring water	No	No one	Yes	Pit latrine	Yes	Auto-medication	Ciprofloxacine	Negative	< 500	Positive	Salmonella Typhi, Para-typhi A	Typhoid mono-infection	471.2	Severe	514	Severe
135	F	39	] 37.5-39.5]	Married	Fonctionary	University	[3-7]	Yes	Yes	No	Yes	Yes	No	No	No	Cement	Yes	No	No	No	No	Yes	Don't use	No	No one	Irregular	No	No one	Yes	Auto-medication	Chloroquinine	Borehole	Borehole	No	No one	Yes	Water system	Yes	Health center	Ceftriaxone	Positive	> 2500	Positive	Salmonella Typhi, Para-typhi A,C	Co-infection	749	Severe	855.4	Severe
136	F	39	] 37.5-39.5]	Married	Self-employment	Secondary school	[3-7]	Yes	Yes	No	No	Yes	No	No	No	Cement	Yes	No	No	Yes	Yes	Yes	Don't use	No	No one	Irregular	No	No one	Yes	Auto-medication	Traditional medication	Water well	Tap water	Yes	Filtration	Yes	Pit latrine	Yes	Herbalist	Traditional medication	Positive	> 2500	Negative	None one	Malaria mono-infection	803	Severe	826.6	Severe
137	M	38	] 37.5-39.5]	Married	Employee	University	< 3	Yes	Yes	Yes	No	No	No	No	Yes	Cement	Yes	Yes	No	No	No	No	Don't use	No	No one	Irregular	No	No one	Yes	Health center	ACT	Water well	Borehole	No	No one	Yes	Water system	Yes	Health center	Ciprofloxacine	Positive	[500-2500]	Negative	None one	Malaria mono-infection	81.07	Mild	70.23	Mild
138	F	38.2	] 37.5-39.5]	Married	Self-employment	University	[3-7]	Yes	Yes	Yes	No	Yes	No	No	No	Cement	Yes	No	No	No	Yes	Yes	Irregular	Yes	Market	Don't use	No	No one	Yes	Health center	ACT	Water well	Borehole	No	No one	Yes	Water system	Yes	Health center	Ceftriaxone	Positive	[500-2500]	Negative	None one	Malaria mono-infection	91.1	Mild	90.2	Mild
139	F	38.5	] 37.5-39.5]	Married	Fonctionary	University	[3-7]	Yes	Yes	No	No	Yes	No	No	No	Cement	Yes	Yes	No	Yes	No	Yes	Irregular	No	Market	Don't use	No	No one	Yes	Health center	ACT	Borehole	Borehole	No	No one	Yes	Water system	Yes	Health center	Ceftriaxone	Positive	[500-2500]	Negative	None one	Malaria mono-infection	104	Moderate	112.4	Moderate
140	F	37.8	] 37.5-39.5]	Single	Employee	Secondary school	< 3	Yes	Yes	Yes	Yes	No	No	No	Yes	Cement	No	Yes	No	No	No	No	Irregular	No	Health center	Regular	No	No one	Yes	Auto-medication	ACT	Spring water	Borehole	No	No one	Yes	Water system	Yes	Herbalist	Traditional medication	Positive	[500-2500]	Negative	None one	Malaria mono-infection	48	Mild	37.6	Normal
141	F	39	] 37.5-39.5]	Single	Self-employment	University	> 7	Yes	Yes	Yes	Yes	Yes	No	No	Yes	Cement	Yes	Yes	No	No	No	No	Don't use	No	No one	Don't use	No	No one	Yes	Auto-medication	Chloroquinine	Spring water	Spring water	Yes	Bleach	Yes	Water system	Yes	Health center	Ceftriaxone	Positive	> 2500	Negative	None one	Malaria mono-infection	510	Severe	681.1	Severe
142	F	37	≤ 37.5	Married	Employee	University	[3-7]	Yes	No	No	No	No	Yes	No	No	Cement	Yes	No	Yes	No	No	No	Irregular	Yes	Market	Don't use	No	No one	Yes	Health center	ACT	Tap water	Tap water	No	No one	Yes	Pit latrine	Yes	Herbalist	Traditional medication	Negative	< 500	Positive	Salmonella Typhi	Typhoid mono-infection	178	Moderate	278.1	Severe
143	F	37.6	] 37.5-39.5]	Married	Self-employment	Secondary school	[3-7]	Yes	No	No	Yes	No	Yes	No	No	Cement	Yes	No	No	No	Yes	No	Regular	Yes	Health center	Don't use	No	No one	Yes	Health center	ACT	Borehole	Borehole	No	No one	Yes	Pit latrine	Yes	Health center	Ceftriaxone	Negative	< 500	Positive	Salmonella Typhi, Para-typhi A	Typhoid mono-infection	134.4	Moderate	249.7	Severe
144	F	38.1	] 37.5-39.5]	Single	Self-employment	Primary school	< 3	Yes	Yes	No	No	Yes	No	No	No	Mud	Yes	No	No	No	Yes	Yes	Irregular	No	Health center	Irregular	No	No one	Yes	Health center	ACT	Borehole	Borehole	No	No one	No	Water system	No	Health center	Ceftriaxone	Positive	[500-2500]	Negative	None one	Malaria mono-infection	15.36	Normal	38.76	Normal
145	M	39	] 37.5-39.5]	Single	Self-employment	Primary school	< 3	Yes	Yes	Yes	Yes	No	No	No	Yes	Cement	Yes	No	No	Yes	No	Yes	Don't use	Yes	No one	Irregular	No	No one	Yes	Auto-medication	Chloroquinine	Tap water	Borehole	No	No one	No	Water system	No	Health center	Ceftriaxone	Positive	> 2500	Negative	None one	Malaria mono-infection	91.25	Mild	103.36	Moderate
146	F	37.7	] 37.5-39.5]	Single	Fonctionary	University	[3-7]	Yes	No	No	Yes	No	Yes	No	No	Cement	Yes	Yes	Yes	No	No	No	Regular	No	Campaign	Irregular	No	No one	Yes	Health center	ACT	Borehole	Borehole	No	No one	Yes	Water system	Yes	Health center	Ceftriaxone	Negative	< 500	Positive	Salmonella Para-typhi A,B	Typhoid mono-infection	32.2	Normal	41.38	Normal
147	F	38	] 37.5-39.5]	Married	Self-employment	Secondary school	[3-7]	Yes	No	No	No	No	Yes	No	Yes	Cement	Yes	No	Yes	No	No	No	Regular	Yes	Market	Don't use	No	No one	Yes	Health center	ACT	Tap water	Tap water	No	No one	Yes	Water system	Yes	Health center	Ceftriaxone	Negative	< 500	Positive	Salmonella Typhi, Para-typhi B	Typhoid mono-infection	45.4	Normal	25.84	Normal
148	F	37.6	] 37.5-39.5]	Widower	Self-employment	Primary school	[3-7]	Yes	No	No	Yes	No	Yes	No	No	Cement	Yes	No	No	No	No	No	Regular	No	Market	Don't use	No	No one	Yes	Health center	ACT	Water well	Tap water	No	No one	Yes	Pit latrine	Yes	Herbalist	Traditional medication	Negative	< 500	Positive	Salmonella Para-typhi A	Typhoid mono-infection	48.21	Mild	45.75	Normal
149	F	37.2	≤ 37.5	Married	Employee	University	[3-7]	Yes	Yes	No	Yes	No	Yes	No	No	Cement	Yes	No	No	No	No	No	Regular	No	Market	Don't use	No	No one	Yes	Auto-medication	ACT	Spring water	Spring water	No	No one	Yes	Water system	Yes	Health center	Ciprofloxacine	Negative	< 500	Positive	Salmonella Para-typhi B	Typhoid mono-infection	14.19	Normal	32.3	Normal
150	F	37.9	] 37.5-39.5]	Married	Employee	University	[3-7]	Yes	No	Yes	No	Yes	Yes	No	No	Cement	Yes	No	No	No	No	No	Regular	No	Market	Don't use	No	No one	Yes	Health center	ACT	Tap water	Borehole	No	No one	Yes	Pit latrine	Yes	Health center	Ciprofloxacine	Negative	< 500	Positive	Salmonella Typhi	Typhoid mono-infection	38.38	Normal	36.14	Normal
151	F	38.5	] 37.5-39.5]	Single	Self-employment	Secondary school	< 3	Yes	Yes	No	Yes	No	Yes	No	Yes	Cement	Yes	No	Yes	No	No	Yes	Regular	No	Campaign	Don't use	No	No one	Yes	Health center	ACT	Borehole	Borehole	No	No one	Yes	Water system	Yes	Health center	Ceftriaxone	Negative	< 500	Positive	Salmonella Para-typhi A,B	Typhoid mono-infection	40.13	Normal	44.35	Normal
152	F	38.9	] 37.5-39.5]	Single	Self-employment	Secondary school	[3-7]	Yes	Yes	Yes	No	Yes	No	No	Yes	Mud	Yes	No	No	No	No	No	Irregular	No	Market	Don't use	No	No one	Yes	Health center	ACT	Water well	Borehole	No	No one	Yes	Water system	Yes	Health center	Ceftriaxone	Positive	[500-2500]	Negative	None one	Malaria mono-infection	44	Normal	62.86	Mild
153	M	35	≤ 37.5	Single	Self-employment	Primary school	< 3	Yes	No	No	No	No	Yes	No	No	Cement	Yes	No	No	Yes	No	Yes	Don't use	No	No one	Irregular	No	No one	Yes	Auto-medication	Chloroquinine	Borehole	Borehole	No	No one	No	Water system	No	Health center	Ceftriaxone	Positive	[500-2500]	Positive	Salmonella Typhi	Co-infection	135.7	Moderate	113.5	Moderate
154	M	38	] 37.5-39.5]	Married	Fonctionary	University	< 3	Yes	Yes	Yes	Yes	Yes	No	No	No	Cement	Yes	No	Yes	No	No	Yes	Regular	No	Market	Don't use	No	No one	Yes	Health center	ACT	Water well	Borehole	No	No one	Yes	Water system	Yes	Health center	Ciprofloxacine	Positive	> 2500	Negative	None one	Malaria mono-infection	49.76	Mild	56.22	Mild
155	F	39	] 37.5-39.5]	Single	Self-employment	University	[3-7]	Yes	Yes	Yes	Yes	Yes	No	No	Yes	Cement	Yes	Yes	No	No	Yes	Yes	Irregular	No	Market	Don't use	No	No one	Yes	Auto-medication	ACT	Borehole	Borehole	No	No one	Yes	Water system	Yes	Health center	Ceftriaxone	Positive	[500-2500]	Negative	None one	Malaria mono-infection	270	Severe	289.8	Severe
156	F	38	] 37.5-39.5]	Single	Self-employment	Secondary school	< 3	Yes	No	No	Yes	No	Yes	Yes	Yes	Cement	Yes	No	Yes	No	No	Yes	Regular	Yes	Campaign	Don't use	No	No one	Yes	Health center	ACT	Borehole	Borehole	No	No one	Yes	Water system	Yes	Health center	Ceftriaxone	Negative	< 500	Positive	Salmonella Typhi	Typhoid mono-infection	41.03	Normal	53.08	Mild
157	F	39	] 37.5-39.5]	Single	Self-employment	University	[3-7]	Yes	Yes	Yes	Yes	Yes	No	No	No	Cement	Yes	No	No	No	Yes	Yes	Irregular	No	Market	Don't use	No	No one	Yes	Auto-medication	ACT	Water well	Borehole	No	No one	Yes	Pit latrine	Yes	Health center	Ciprofloxacine	Positive	[500-2500]	Negative	None one	Malaria mono-infection	35.27	Normal	61.11	Mild
158	F	38	] 37.5-39.5]	Single	Fonctionary	University	[3-7]	Yes	No	Yes	Yes	No	Yes	No	Yes	Cement	Yes	Yes	No	No	No	No	Regular	No	Market	Don't use	No	No one	Yes	Health center	ACT	Tap water	Tap water	No	No one	Yes	Pit latrine	Yes	Health center	Ciprofloxacine	Negative	< 500	Positive	Salmonella Typhi	Typhoid mono-infection	131	Moderate	382.4	Severe
159	F	38	] 37.5-39.5]	Married	Self-employment	University	[3-7]	Yes	No	No	Yes	No	Yes	No	No	Cement	Yes	No	No	No	No	No	Regular	Yes	Market	Don't use	No	No one	Yes	Health center	ACT	Spring water	Spring water	No	No one	Yes	Water system	Yes	Health center	Ceftriaxone	Negative	< 500	Positive	Salmonella Typhi	Typhoid mono-infection	15.51	Normal	35.27	Normal
160	F	38.2	] 37.5-39.5]	Single	Self-employment	University	< 3	Yes	Yes	Yes	No	Yes	No	No	No	Cement	No	No	No	Yes	No	Yes	Irregular	No	Market	Don't use	No	No one	Yes	Auto-medication	ACT	Borehole	Borehole	No	No one	Yes	Pit latrine	Yes	Health center	Ciprofloxacine	Positive	[500-2500]	Negative	None one	Malaria mono-infection	50.6	Mild	26.19	Normal
161	F	38	] 37.5-39.5]	Married	Fonctionary	University	[3-7]	Yes	Yes	No	Yes	No	Yes	No	No	Cement	Yes	No	No	No	No	No	Don't use	Yes	No one	Regular	No	No one	Yes	Auto-medication	ACT	Water well	Tap water	No	No one	Yes	Pit latrine	Yes	Health center	Ciprofloxacine	Negative	< 500	Positive	Salmonella Typhi	Typhoid mono-infection	87.3	Mild	85.84	Mild
162	F	36.8	≤ 37.5	Married	Fonctionary	Primary school	< 3	No	Yes	Yes	Yes	No	No	Yes	No	Cement	Yes	No	No	No	No	No	Irregular	Yes	Market	Don't use	No	No one	Yes	Herbalist	Traditional medication	Water well	Borehole	No	No one	Yes	Water system	Yes	Herbalist	Traditional medication	Negative	< 500	Positive	Salmonella Para-typhi B	Typhoid mono-infection	21	Normal	28.81	Normal
163	M	38	] 37.5-39.5]	Married	Fonctionary	University	< 3	Yes	No	Yes	No	Yes	No	No	No	Cement	Yes	No	Yes	No	No	No	Irregular	No	Campaign	Don't use	No	No one	Yes	Auto-medication	ACT	Water well	Borehole	Yes	Bleach	Yes	Water system	Yes	Health center	Ceftriaxone	Positive	[500-2500]	Negative	None one	Malaria mono-infection	151.7	Moderate	154.3	Moderate
164	M	38	] 37.5-39.5]	Married	Self-employment	University	[3-7]	Yes	Yes	Yes	No	Yes	No	No	No	Cement	Yes	No	No	No	No	Yes	Irregular	No	Market	Don't use	No	No one	Yes	Auto-medication	ACT	Borehole	Borehole	No	No one	Yes	Water system	Yes	Health center	Ciprofloxacine	Positive	[500-2500]	Negative	None one	Malaria mono-infection	38.41	Normal	49.76	Mild
165	F	38	] 37.5-39.5]	Married	Employee	University	[3-7]	Yes	Yes	Yes	No	No	No	No	No	Cement	Yes	No	No	No	Yes	No	Don't use	No	No one	Don't use	No	No one	Yes	Health center	ACT	Water well	Borehole	Yes	Bleach	Yes	Pit latrine	Yes	Health center	Ceftriaxone	Positive	[500-2500]	Negative	None one	Malaria mono-infection	20.08	Normal	60.94	Mild
166	M	39	] 37.5-39.5]	Single	Self-employment	Secondary school	> 7	Yes	Yes	Yes	Yes	Yes	No	No	No	Cement	Yes	Yes	No	No	Yes	Yes	Don't use	No	No one	Don't use	No	No one	Yes	Auto-medication	Chloroquinine	Borehole	Borehole	No	No one	Yes	Pit latrine	Yes	Health center	Ceftriaxone	Positive	[500-2500]	Negative	None one	Malaria mono-infection	48.68	Mild	56.22	Mild
167	F	38.1	] 37.5-39.5]	Married	Employee	University	< 3	Yes	No	No	Yes	No	Yes	No	Yes	Cement	Yes	No	No	Yes	No	No	Regular	Yes	Market	Irregular	No	No one	Yes	Health center	ACT	Spring water	Spring water	Yes	Bleach	Yes	Pit latrine	Yes	Health center	Ceftriaxone	Negative	< 500	Positive	Salmonella Typhi	Typhoid mono-infection	39.9	Normal	34	Normal
168	F	38.5	] 37.5-39.5]	Divorced	Employee	University	< 3	Yes	Yes	Yes	No	Yes	No	No	No	Cement	Yes	No	No	Yes	Yes	No	Don't use	No	No one	Don't use	No	No one	Yes	Health center	ACT	Borehole	Borehole	No	No one	Yes	Water system	Yes	Health center	Ciprofloxacine	Positive	< 500	Negative	None one	Malaria mono-infection	81	Mild	91	Mild
169	F	40	≥ 40	Married	Employee	University	[3-7]	Yes	Yes	Yes	Yes	Yes	Yes	Yes	Yes	Cement	Yes	No	No	Yes	No	Yes	Don't use	No	No one	Don't use	No	No one	Yes	Health center	ACT	Tap water	Tap water	No	No one	Yes	Pit latrine	Yes	Health center	Ciprofloxacine	Positive	> 2500	Positive	Salmonella Typhi	Co-infection	1200	Severe	1289.7	Severe
170	M	38.6	] 37.5-39.5]	Single	Self-employment	Secondary school	< 3	Yes	Yes	Yes	No	Yes	No	No	No	Cement	Yes	No	No	No	No	Yes	Irregular	No	Campaign	Don't use	No	No one	Yes	Health center	ACT	Water well	Borehole	No	No one	Yes	Water system	Yes	Health center	Ceftriaxone	Positive	[500-2500]	Negative	None one	Malaria mono-infection	179.07	Moderate	245.3	Severe
171	F	37.5	≤ 37.5	Married	Self-employment	University	[3-7]	Yes	Yes	Yes	Yes	No	No	No	Yes	Cement	Yes	No	No	No	Yes	No	Regular	No	Campaign	Don't use	No	No one	Yes	Auto-medication	ACT	Spring water	Spring water	Yes	Bleach	Yes	Water system	Yes	Auto-medication	Ciprofloxacine	Positive	[500-2500]	Negative	None one	Malaria mono-infection	282	Severe	162.32	Moderate
172	F	41	≥ 40	Single	Self-employment	University	[3-7]	Yes	Yes	Yes	Yes	Yes	No	No	Yes	Cement	Yes	No	No	No	No	Yes	Don't use	No	No one	Don't use	No	No one	Yes	Auto-medication	ACT	Water well	Borehole	No	No one	Yes	Water system	Yes	Health center	Ceftriaxone	Positive	> 2500	Negative	None one	Malaria mono-infection	250	Severe	310	Severe
173	F	37.2	≤ 37.5	Widower	Fonctionary	University	[3-7]	No	No	Yes	No	No	No	No	No	Cement	Yes	No	No	Yes	No	Yes	Regular	No	Campaign	Don't use	No	No one	Yes	Herbalist	Traditional medication	Borehole	Borehole	No	No one	Yes	Water system	Yes	Herbalist	Traditional medication	Positive	[500-2500]	Negative	None one	Malaria mono-infection	214	Severe	227	Severe
174	F	38.1	] 37.5-39.5]	Single	Self-employment	Secondary school	< 3	Yes	No	No	No	No	Yes	Yes	Yes	Cement	Yes	No	Yes	No	No	No	Regular	No	Campaign	Don't use	No	No one	Yes	Health center	ACT	Borehole	Borehole	No	No one	Yes	Water system	Yes	Health center	Ceftriaxone	Negative	< 500	Positive	Salmonella Typhi, Para-typhi B,C	Typhoid mono-infection	44	Normal	52	Mild
175	F	38.6	] 37.5-39.5]	Single	Employee	University	< 3	Yes	No	Yes	Yes	No	Yes	No	No	Cement	No	Yes	No	No	No	No	Regular	Yes	Health center	Don't use	No	No one	Yes	Auto-medication	ACT	Tap water	Tap water	No	No one	Yes	Pit latrine	Yes	Health center	Ceftriaxone	Negative	< 500	Positive	Salmonella Typhi	Typhoid mono-infection	211	Severe	233	Severe
176	F	37.1	≤ 37.5	Single	Self-employment	Secondary school	< 3	Yes	No	Yes	No	No	Yes	No	Yes	Cement	Yes	No	No	No	No	No	Regular	Yes	Market	Don't use	No	No one	Yes	Health center	Chloroquinine	Tap water	Tap water	No	No one	No	Pit latrine	Yes	Health center	Ceftriaxone	Negative	< 500	Positive	Salmonella Typhi, Para-typhi A,B,C	Typhoid mono-infection	123	Moderate	116	Moderate
177	F	40	≥ 40	Widower	Self-employment	Secondary school	[3-7]	Yes	No	No	Yes	No	Yes	Yes	Yes	Mud	Yes	No	Yes	No	No	Yes	Don't use	Yes	No one	Don't use	Yes	Traditional medication	Yes	Herbalist	Traditional medication	Water well	Tap water	No	No one	Yes	Water system	Yes	Herbalist	Traditional medication	Negative	< 500	Positive	Salmonella Para-typhi A,B,C	Typhoid mono-infection	40	Normal	72	Mild
178	F	36.4	≤ 37.5	Married	Employee	University	[3-7]	Yes	Yes	No	Yes	No	No	No	Yes	Cement	Yes	No	No	No	No	Yes	Don't use	No	No one	Don't use	Yes	Fansidar	Yes	Health center	ACT	Tap water	Tap water	No	No one	Yes	Water system	Yes	Herbalist	Traditional medication	Positive	[500-2500]	Positive	Salmonella Typhi	Co-infection	130	Moderate	235.7	Severe
179	M	37	≤ 37.5	Single	Self-employment	Primary school	< 3	No	Yes	No	No	No	Yes	Yes	No	Cement	Yes	No	Yes	No	No	No	Regular	Yes	Market	Don't use	No	No one	Yes	Health center	Chloroquinine	Borehole	Borehole	No	No one	No	Pit latrine	No	Health center	Ceftriaxone	Negative	< 500	Positive	Salmonella Typhi	Typhoid mono-infection	694	Severe	540.6	Severe
[truncated: 8 more columns]
